# Supplementary material for: GenCLiP: a software program for clustering gene lists by literature profiling and constructing gene co-occurrence networks related to custom keywords
Source: BMC Bioinformatics. 2008 Jul 13;9:308. doi: 10.1186/1471-2105-9-308 (PMC2483997; doi:10.1186/1471-2105-9-308)
Supplement: Additional file 2 — The 247 analyzed gene list. The data contains an index of the gene abbreviations and full names of the 247 analyzed genes. [file 1471-2105-9-308-S2.txt]

Symbol	Full Name
13CDNA73	putative gene product
4HG	Casein kinase II beta polypeptide Hs. 165843
A2M	alpha-2-macroglobulin
ABLIM	actin binding LIM protein 1
ACADSB	acyl-Coenzyme A dehydrogenase, short/branched chain
ADNP	activity-dependent neuroprotective protein
ALDH2	aldehyde dehydrogenase 2 family (mitochondrial)
ANXA1	annexin A1
ANXA5	annexin A5
ANXA8	annexin A8
AOE372	thioredoxin peroxidase (antioxidant enzyme)
AP3S1	adaptor-related protein complex 3, sigma 1 subunit
APOD	apolipoprotein D
AQP3	aquaporin 3
ARF4	ADP-ribosylation factor 4
ARMET	arginine-rich, mutated in early stage tumors
ARPC1B	actin related protein 2/3 complex, subunit 1A (41 kD)
ARPC5	actin related protein 2/3 complex, subunit 5 (16 kD)
ATDC	ataxia-telangiectasia group D-associated protein
ATF4	activating transcription factor 4 (tax-responsive enhancer element B67)
ATP2A2	ATPase, Ca++ transporting, cardiac muscle, slow twitch 2
ATP6C	ATPase, H+ transporting, lysosomal (vacuolar proton pump) 42kD
ATP6L	ATPase, H+ transporting, lysosomal (vacuolar proton pump) 16kD
BAP1	BRCA1 associated protein-1 (ubiquitin carboxy-terminal hydrolase)
BENE	BENE protein
BRI3	brain protein I3
BTG1	B-cell translocation gene 1, anti-proliferative
C1R	complement component 1, r subcomponent
C4.4A	GPI-anchored metastasis-associated protein homolog
C5	complement component 5
CAPN1	calpain 1, (mu/I) large subunit
CAPN2	calpain 2, (m/II) large subunit
CAPZB	capping protein (actin filament) muscle Z-line, beta
CASR	calcium-sensing receptor (hypocalciuric hypercalcemia 1, severe neonatal hyperparathyroidism)
CD44	CD44 antigen (homing function and Indian blood group system)
CD59	CD59 antigen p18-20 (antigen identified by monoclonal antibodies 16.3A5, EJ16, EJ30, EL32 and G344)
CD9	CD9 antigen (p24)
CDC10	CDC10 (cell division cycle 10, S. cerevisiae, homolog)
CDH13	cadherin 13, H-cadherin (heart)
CDH3	cadherin 3, type 1, P-cadherin (placental)
CDSN	corneodesmosin
CEACAM5	carcinoembryonic antigen-related cell adhesion molecule 5
CITED2	Cbp/p300-interacting transactivator, with Glu/Asp-rich carboxy-terminal domain, 2
CKAP1	cytoskeleton-associated protein 1
CLIC4	chloride intracellular channel 4
COL14A1	collagen, type XIV, alpha 1 (undulin)
COL1A2	collagen, type I, alpha 2
COL3A1	collagen, type III, alpha 1 (Ehlers-Danlos syndrome type IV, autosomal dominant)
COL4A2	collagen, type IV, alpha 2
COL5A2	collagen, type V, alpha 2
COL6A1	collagen, type VI, alpha 1
COL6A2	collagen, type VI, alpha 2
COL6A3	collagen, type VI, alpha 3
COMT	catechol-O-methyltransferase
COPB2	coatomer protein complex, subunit beta 2 (beta prime)
CPZ	carboxypeptidase Z
CSDA	chitinase 3-like 1 (cartilage glycoprotein-39)
CSNK2B	casein kinase 2, beta polypeptide
CST6	cystatin E/M
CSTA	cystatin A (stefin A)
CSTB	cystatin B (stefin B)
CXADR	coxsackie virus and adenovirus receptor
CYR61	cysteine-rich, angiogenic inducer, 61
DC2	DC2 protein
DDX1	DEAD/H (Asp-Glu-Ala-Asp/His) box polypeptide 1
DDX17	DEAD/H (Asp-Glu-Ala-Asp/His) box polypeptide 17 (72kD)
DJ-1	RNA-binding protein regulatory subunit
DOC1	deleted in oral cancer (mouse, homolog) 1
DPT	dermatopontin
DSP	desmoplakin (DPI, DPII)
DSS1	Deleted in split-hand/split-foot 1 region
DUSP1	dual specificity phosphatase 1
DXS6984E	p75NTR-associated cell death executor; ovarian granulosa cell protein (13kD)
E48	lymphocyte antigen 6 complex, locus D
ECM1	extracellular matrix protein 1
EGFR	epidermal growth factor receptor (avian erythroblastic leukemia viral (v-erb-b) oncogene homolog)
EGR1	early growth response 1
EIF3S8	eukaryotic translation initiation factor 3, subunit 8 (110kD)
EIF4G2	eukaryotic translation initiation factor 4 gamma, 2
ELK4	ELK4, ETS-domain protein (SRF accessory protein 1)
EMP2	epithelial membrane protein 2
EPAS1	endothelial PAS domain protein 1
FABP5	fatty acid binding protein 5 (psoriasis-associated)
FBLN1	fibulin 1
FBLN2	fibulin 2
FBN1	fibrillin 1 (Marfan syndrome)
FDFT1	farnesyl-diphosphate farnesyltransferase 1
FERR	Cancer marker Ferritin
FKBP8	FK506-binding protein 8 (38kD)
FLNA	filamin A, alpha (actin-binding protein-280)
FXYD3	FXYD domain-containing ion transport regulator 3
G5C	G5C protein
GABARAP	GABA(A) receptor-associated protein
GARS	glycyl-tRNA synthetase
GJA1	gap junction protein, alpha 1, 43kD (connexin 43)
GJA4	gap junction protein, alpha 4, 37kD (connexin 37)
GOLGA3	golgi autoantigen, golgin subfamily a, 3
GPR56	G protein-coupled receptor 56
GRB14	growth factor receptor-bound protein 14
GTF3A	general transcription factor IIIA
H2AFL	H2A histone family, member L
HBP17	heparin-binding growth factor binding protein
HDGF	hepatoma-derived growth factor (high-mobility group protein 1-like)
HIF1A	hypoxia-inducible factor 1, alpha subunit (basic helix-loop-helix transcription factor)
HIPK3	homeodomain-interacting protein kinase 3
HLA-DRA	major histocompatibility complex, class II, DR alpha
HLA-F	major histocompatibility complex, class I, F
HNRPA2B1	heterogeneous nuclear ribonucleoprotein A2/B1
HNRPH1	heterogeneous nuclear ribonucleoprotein H1 (H)
HSPA8	heat shock 70kD protein 8
HSPC025	HSPC025
HXB	hexabrachion (tenascin C, cytotactin)
IFI16	interferon, gamma-inducible protein 16
IFITM2	interferon induced transmembrane protein 2 (1-8D)
IFNGR2	interferon gamma receptor 2 (interferon gamma transducer 1)
IGF2	insulin-like growth factor 2 (somatomedin A)
IGF2	insulin-like growth factor 2 (somatomedin A)
IGFBP3	insulin-like growth factor binding protein 3
IGFBP7	insulin-like growth factor binding protein 7
IL1R1	interleukin 1 receptor, type I
IL1RN	interleukin 1 receptor antagonist
ISLR	immunoglobulin superfamily containing leucine-rich repeat
ITGA6	integrin, alpha 6
ITGB5	integrin, beta 5
ITM3	integral membrane protein 3
JAG1	jagged 1 (Alagille syndrome)
JUNB	jun B proto-oncogene
JUP	junction plakoglobin
KDELR1	cerebellin 1 precursor
KDELR2	KDEL (Lys-Asp-Glu-Leu) endoplasmic reticulum protein retention receptor 2
KDELR2	KDEL (Lys-Asp-Glu-Leu) endoplasmic reticulum protein retention receptor 2
KIAA0106	anti-oxidant protein 2 (non-selenium glutathione peroxidase, acidic calcium-independent phospholipase A2)
KIAA0436	putative L-type neutral amino acid transporter
KLK11	kallikrein 11
KRT1	keratin 1 (epidermolytic hyperkeratosis)
KRT10	keratin 10 (epidermolytic hyperkeratosis; keratosis palmaris et plantaris)
KRT13	keratin 13
KRT19	keratin 19
KRT5	keratin 5 (epidermolysis bullosa simplex, Dowling-Meara/Kobner/Weber-Cockayne types)
KRT8	keratin 8
LGALS1	lectin, galactoside-binding, soluble, 1 (galectin 1)
LIMK1	LIM domain kinase 1
LOC51017	CGI-113 protein
MACS	myristoylated alanine-rich protein kinase C substrate (MARCKS, 80K-L)
MCAM	melanoma adhesion molecule
MCAM	melanoma adhesion molecule
MGC2479	hypothetical protein MGC2479
MGP	matrix Gla protein
MGST3	microsomal glutathione S-transferase 3
MHC2TA	MHC class II transactivator
MIC2	antigen identified by monoclonal antibodies 12E7, F21 and O13
MMP2	matrix metalloproteinase 2 (gelatinase A, 72kD gelatinase, 72kD type IV collagenase)
MRG15	MORF-related gene 15
MSL3L1	male-specific lethal-3 (Drosophila)-like 1
MT1E	metallothionein 1E (functional)
MT1G	metallothionein 1G
MT1H	metallothionein 1H
MT1L	metallothionein 1L
MYL1	myosin, light polypeptide 1, alkali; skeletal, fast
NBL1	neuroblastoma, suppression of tumorigenicity 1
NIFU	nitrogen fixation cluster-like
NPM1	nucleophosmin (nucleolar phosphoprotein B23, numatrin)
NR3C1	nuclear receptor subfamily 3, group C, member 1
OAT	ornithine aminotransferase (gyrate atrophy)
OSF-2	osteoblast specific factor 2 (fasciclin I-like)
P125	Sec23-interacting protein p125
P311	P311 protein
P4HA1	procollagen-proline, 2-oxoglutarate 4-dioxygenase (proline 4-hydroxylase), alpha polypeptide I
PAM	peptidylglycine alpha-amidating monooxygenase
PCANAP1	prostate cancer associated protein 1
PCOLCE	procollagen C-endopeptidase enhancer
PEPD	peptidase D
PFDN5	prefoldin 5
PIK3C2A	phosphoinositide-3-kinase, class 2, alpha polypeptide
PLP2	proteolipid protein 2 (colonic epithelium-enriched)
PMBP	progesterone membrane binding protein
PNMA2	paraneoplastic antigen MA2
PPIB	peptidylprolyl isomerase B (cyclophilin B)
PPIC	peptidylprolyl isomerase C (cyclophilin C)
PPL	periplakin
PRKAR1A	protein kinase, cAMP-dependent, regulatory, type I, alpha (tissue specific extinguisher 1)
PRKAR2A	protein kinase, cAMP-dependent, regulatory, type II, alpha
PSMB3	proteasome (prosome, macropain) subunit, beta type, 3
PTK7	PTK7 protein tyrosine kinase 7
PTN	pleiotrophin (heparin binding growth factor 8, neurite growth-promoting factor 1)
PTP4A2	protein tyrosine phosphatase type IVA, member 2
PTPN21	protein tyrosine phosphatase, non-receptor type 21
PTPRF	protein tyrosine phosphatase, receptor type, F
PTPRN	protein tyrosine phosphatase, receptor type, N
QARS	glutaminyl-tRNA synthetase
RAB1	RAB1, member RAS oncogene family
RAB31	RAB31, member RAS oncogene family
RABIF	RAB interacting factor
RBBP5	retinoblastoma-binding protein 5
RCN1	reticulocalbin 1, EF-hand calcium binding domain
RENT1	regulator of nonsense transcripts 1
RPL22	ribosomal protein L22
RPL26	ribosomal protein L26
RPN1	ribophorin I
RPN2	ribophorin II
RPS13	ribosomal protein S13
RPS15	ribosomal protein S15
RPS16	ribosomal protein S16
S100A2	S100 calcium-binding protein A2
SARCOSIN	sarcomeric muscle protein
SATB1	special AT-rich sequence binding protein 1 (binds to nuclear matrix/scaffold-associating DNA's)
SCN8A	sodium channel, voltage gated, type VIII, alpha polypeptide
SCP2	sterol carrier protein 2
SEC13L1	SEC13 (S. cerevisiae)-like 1
SEC61G	Sec61 gamma
SERPING1	serine (or cysteine) proteinase inhibitor, clade G (C1 inhibitor), member 1
SERPINH2	serine (or cysteine) proteinase inhibitor, clade H (heat shock protein 47), member 2
SF3B1	splicing factor 3b, subunit 1, 155kD
SIAT4A	sialyltransferase 4A (beta-galactosidase alpha-2,3-sialytransferase)
SKP2	S-phase kinase-associated protein 2 (p45)
SLC25A5	solute carrier family 25 (mitochondrial carrier; adenine nucleotide translocator), member 5
SLPI	secretory leukocyte protease inhibitor (antileukoproteinase)
SPARC	secreted protein, acidic, cysteine-rich (osteonectin)
SPINK5	serine protease inhibitor, Kazal type, 5
SPINT2	serine protease inhibitor, Kunitz type, 2
SPON2	spondin 2, extracellular matrix protein
SPRR2C	small proline-rich protein 2C
SRP9	signal recognition particle 9kD
SSR1	signal sequence receptor, alpha (translocon-associated protein alpha)
SSR4	signal sequence receptor, delta (translocon-associated protein delta)
SYT1	synaptotagmin I
TACSTD2	tumor-associated calcium signal transducer 2
TCTEL1	t-complex-associated-testis-expressed 1-like 1
TFAP2A	transcription factor AP-2 alpha (activating enhancer-binding protein 2 alpha)
TFAP2C	transcription factor AP-2 gamma (activating enhancer-binding protein 2 gamma)
TGFBR2	transforming growth factor, beta receptor II (70-80kD)
TGFBR3	transforming growth factor, beta receptor III (betaglycan, 300kD)
THBS2	thrombospondin 2
TMSB4X	thymosin, beta 4, X chromosome
TNFRSF1A	tumor necrosis factor receptor superfamily, member 1A
TPM2	tropomyosin 2 (beta)
TSC2	tuberous sclerosis 2
TSNAX	translin-associated factor X
TTC3	tetratricopeptide repeat domain 3
TUBA3	Tubulin, alpha, brain-specific
TYRP1	tyrosinase-related protein 1
UBE2A	ubiquitin-conjugating enzyme E2A (RAD6 homolog)
UBE2H	ubiquitin-conjugating enzyme E2H (homologous to yeast UBC8)
VCAM1	vascular cell adhesion molecule 1
VCL	vinculin
VIM	vimentin
YWHAZ	tyrosine 3-monooxygenase/tryptophan 5-monooxygenase activation protein, zeta polypeptide
