# Supplementary material for: GenCLiP: a software program for clustering gene lists by literature profiling and constructing gene co-occurrence networks related to custom keywords
Source: BMC Bioinformatics. 2008 Jul 13;9:308. doi: 10.1186/1471-2105-9-308 (PMC2483997; doi:10.1186/1471-2105-9-308)
Supplement: Additional file 3 — The full gene set of microarray. The data contains an index of the gene abbreviations and full names of the full gene set of a microarray (CSC-GE, Shenzhen Chipscreen Biosciences Ltd., China) from which the 247 differentially expressed genes had been derived. [file 1471-2105-9-308-S3.txt]

Symbol	Full Name
A2LP	ataxin 2 related protein
A2M	alpha-2-macroglobulin
AADAC	arylacetamide deacetylase (esterase)
AAMP	angio-associated, migratory cell protein
AARS	alanyl-tRNA synthetase
AB026190	Kelch motif containing protein
ABAT	4-aminobutyrate aminotransferase
ABCA1	ATP-binding cassette, sub-family A (ABC1), member 1
ABCA3	ATP-binding cassette, sub-family A (ABC1), member 3
ABCA4	ATP-binding cassette, sub-family A (ABC1), member 4
ABCA5	ATP-binding cassette, sub-family A (ABC1), member 5
ABCA6	ATP-binding cassette, sub-family A (ABC1), member 6
ABCA8	ATP-binding cassette, sub-family A (ABC1), member 8
ABCB1	ATP-binding cassette, sub-family B (MDR/TAP), member 1
ABCB10	ATP-binding cassette, sub-family B (MDR/TAP), member 10
ABCB2	ATP-binding cassette, sub-family B (MDR/TAP), member 2
ABCB3	ATP-binding cassette, sub-family B (MDR/TAP), member 3
ABCB4	ATP-binding cassette, sub-family B (MDR/TAP), member 4
ABCB6	ATP-binding cassette, sub-family B (MDR/TAP), member 6
ABCB7	ATP-binding cassette, sub-family B (MDR/TAP), member 7
ABCB8	ATP-binding cassette, sub-family B (MDR/TAP), member 8
ABCB9	ATP-binding cassette, sub-family B (MDR/TAP), member 9
ABCC1	ATP-binding cassette, sub-family C (CFTR/MRP), member 1
ABCC2	ATP-binding cassette, sub-family C (CFTR/MRP), member 2
ABCC3	ATP-binding cassette, sub-family C (CFTR/MRP), member 3
ABCC5	ATP-binding cassette, sub-family C (CFTR/MRP), member 5
ABCC8	ATP-binding cassette, sub-family C (CFTR/MRP), member 8
ABCD1	ATP-binding cassette, sub-family D (ALD), member 1
ABCD4	ATP-binding cassette, sub-family D (ALD), member 4
ABCE1	ATP-binding cassette, sub-family E (OABP), member 1
ABCF1	ATP-binding cassette, sub-family F (GCN20), member 1
ABCF2	ATP-binding cassette, sub-family F (GCN20), member 2
ABCG1	ATP-binding cassette, sub-family G (WHITE), member 1
ABCG2	ATP-binding cassette, sub-family G (WHITE), member 2
ABH	alkylation repair; alkB homolog
ABL1	v-abl Abelson murine leukemia viral oncogene homolog 1
ABLIM	actin binding LIM protein 1
ABP/ZF	Alu-binding protein with zinc finger domain
ABP1	amiloride binding protein 1 (amine oxidase (copper-containing))
ABR	active BCR-related gene
ABT1	TATA-binding protein-binding protein
ACAA1	acetyl-Coenzyme A acyltransferase 1 (peroxisomal 3-oxoacyl-Coenzyme A thiolase)
ACAA2	acetyl-Coenzyme A acyltransferase 2 (mitochondrial 3-oxoacyl-Coenzyme A thiolase)
ACACA	acetyl-Coenzyme A carboxylase alpha
ACADL	acyl-Coenzyme A dehydrogenase, long chain
ACADM	acyl-Coenzyme A dehydrogenase, C-4 to C-12 straight chain
ACADS	acyl-Coenzyme A dehydrogenase, C-2 to C-3 short chain
ACADSB	acyl-Coenzyme A dehydrogenase, short/branched chain
ACADVL	acyl-Coenzyme A dehydrogenase, very long chain
ACAT1	acetyl-Coenzyme A acetyltransferase 1 (acetoacetyl Coenzyme A thiolase)
ACAT2	acetyl-Coenzyme A acetyltransferase 2 (acetoacetyl Coenzyme A thiolase)
ACATN	acetyl-Coenzyme A transporter
ACCN1	amiloride-sensitive cation channel 1, neuronal (degenerin)
ACCN2	amiloride-sensitive cation channel 2, neuronal
ACCN3	amiloride-sensitive cation channel 3, testis
ACF7	actin binding protein; macrophin (microfilament and actin filament cross-linker protein)
ACHE	acetylcholinesterase (YT blood group)
ACHE	acetylcholinesterase (YT blood group)
ACK1	activated p21cdc42Hs kinase
ACLY	ATP citrate lyase
ACO1	aconitase 1, soluble
ACO2	aconitase 2, mitochondrial
ACOX1	acyl-Coenzyme A oxidase 1, palmitoyl
ACOX2	acyl-Coenzyme A oxidase 2, branched chain
ACOX3	acyl-Coenzyme A oxidase 3, pristanoyl
ACP1	acid phosphatase 1, soluble
ACP2	acid phosphatase 2, lysosomal
ACP5	acid phosphatase 5, tartrate resistant
ACPP	acid phosphatase, prostate
ACR	acrosin
ACRV1	acrosomal vesicle protein 1
ACTA2	actin, alpha 2, smooth muscle, aorta
ACTB	actin, beta
ACTG2	actin, gamma 2, smooth muscle, enteric
ACTL6	actin-like 6
ACTL7A	actin-like 7A
ACTL7B	actin-like 7B
ACTN2	actinin, alpha 2
ACTN3	actinin, alpha 3
ACTN4	actinin, alpha 4
ACTR1A	ARP1 (actin-related protein 1, yeast) homolog A (centractin alpha)
ACTR2	ARP2 (actin-related protein 2, yeast) homolog
ACTR2	ARP2 (actin-related protein 2, yeast) homolog
ACVR1	activin A receptor, type I
ACVR1B	activin A receptor, type IB
ACVRL1	activin A receptor type II-like 1
ACY1	aminoacylase 1
ACYP1	acylphosphatase 1, erythrocyte (common) type
AD022	TRAF and TNF receptor-associated protein
ADA	adenosine deaminase
ADAM10	a disintegrin and metalloproteinase domain 10
ADAM12	a disintegrin and metalloproteinase domain 12 (meltrin alpha)
ADAM15	a disintegrin and metalloproteinase domain 15 (metargidin)
ADAM17	a disintegrin and metalloproteinase domain 17 (tumor necrosis factor, alpha, converting enzyme)
ADAM18	a disintegrin and metalloproteinase domain 18
ADAM23	a disintegrin and metalloproteinase domain 23
ADAM3A	a disintegrin and metalloproteinase domain 3a (cyritestin 1)
ADAM5	a disintegrin and metalloproteinase domain 5
ADAM6	a disintegrin and metalloproteinase domain 6
ADAM8	a disintegrin and metalloproteinase domain 8
ADAM9	a disintegrin and metalloproteinase domain 9 (meltrin gamma)
ADAMTS1	a disintegrin-like and metalloprotease (reprolysin type) with thrombospondin type 1 motif, 1
ADAMTS2	a disintegrin-like and metalloprotease (reprolysin type) with thrombospondin type 1 motif, 2
ADAMTS3	a disintegrin-like and metalloprotease (reprolysin type) with thrombospondin type 1 motif, 3
ADAMTS4	a disintegrin-like and metalloprotease (reprolysin type) with thrombospondin type 1 motif, 4
ADAMTS5	a disintegrin-like and metalloprotease (reprolysin type) with thrombospondin type 1 motif, 5 (aggrecanase-2)
ADAR	adenosine deaminase, RNA-specific
ADARB1	adenosine deaminase, RNA-specific, B1 (homolog of rat RED1)
ADCY1	adenylate cyclase 1 (brain)
ADCY2	adenylate cyclase 2 (brain)
ADCY3	adenylate cyclase 3
ADCY8	adenylate cyclase 8 (brain)
ADCY9	adenylate cyclase 9
ADCYAP1	adenylate cyclase activating polypeptide 1 (pituitary)
ADCYAP1R1	adenylate cyclase activating polypeptide 1 (pituitary) receptor type I
ADD1	adducin 1 (alpha)
ADD2	adducin 2 (beta)
ADD3	adducin 3 (gamma)
ADE2H1	multifunctional polypeptide similar to SAICAR synthetase and AIR carboxylase
ADF	destrin (actin depolymerizing factor)
ADFP	adipose differentiation-related protein
ADH3	alcohol dehydrogenase 3 (class I), gamma polypeptide
ADH4	alcohol dehydrogenase 4 (class II), pi polypeptide
ADH5	alcohol dehydrogenase 5 (class III), chi polypeptide
ADH6	alcohol dehydrogenase 6 (class V)
ADH7	alcohol dehydrogenase 7 (class IV), mu or sigma polypeptide
ADK	adenosine kinase
ADM	adrenomedullin
ADMR	G-protein coupled receptor similar to the adrenomedullin receptor
ADNP	activity-dependent neuroprotective protein
ADORA1	adenosine A1 receptor
ADORA2A	adenosine A2a receptor
ADORA2B	adenosine A2b receptor
ADORA3	adenosine A3 receptor
ADPRT	ADP-ribosyltransferase (NAD+; poly (ADP-ribose) polymerase)
ADPRTL1	ADP-ribosyltransferase (NAD+; poly (ADP-ribose) polymerase)-like 1
ADPRTL2	ADP-ribosyltransferase (NAD+; poly (ADP-ribose) polymerase)-like 2
ADRA1B	adrenergic, alpha-1B-, receptor
ADRA1D	adrenergic, alpha-1D-, receptor
ADRA2C	adrenergic, alpha-2C-, receptor
ADRB2	adrenergic, beta-2-, receptor, surface
ADRB3	adrenergic, beta-3-, receptor
ADRBK1	adrenergic, beta, receptor kinase 1
ADRBK2	adrenergic, beta, receptor kinase 2
ADSL	adenylosuccinate lyase
ADSS	adenylosuccinate synthase
AEBP1	AE-binding protein 1
AEGL1	acidic epididymal glycoprotein-like 1
AES	amino-terminal enhancer of split
AF020591	zinc finger protein
AF10	myeloid/lymphoid or mixed-lineage leukemia (trithorax (Drosophila) homolog); translocated to, 10
AF1Q	ALL1-fused gene from chromosome 1q
AF3P21	SH3 protein
AFAP	actin filament associated protein
AFG3L2	AFG3 (ATPase family gene 3, yeast)-like 2
AFP	alpha-fetoprotein
AGA	aspartylglucosaminidase
AGC1	aggrecan 1 (chondroitin sulfate proteoglycan 1, large aggregating proteoglycan, antigen identified by monoclonal antibody A0122)
AGER	advanced glycosylation end product-specific receptor
AGL	amylo-1,6-glucosidase, 4-alpha-glucanotransferase (glycogen debranching enzyme, glycogen storage disease type III)
AGM1	N-acetylglucosamine-phosphate mutase
AGPAT1	1-acylglycerol-3-phosphate O-acyltransferase 1 (lysophosphatidic acid acyltransferase, alpha)
AGPAT2	1-acylglycerol-3-phosphate O-acyltransferase 2 (lysophosphatidic acid acyltransferase, beta)
AGR2	anterior gradient 2 (Xenepus laevis) homolog
AGRP	agouti (mouse) related protein
AGTRL1	angiotensin receptor-like 1
AHCY	S-adenosylhomocysteine hydrolase
AHCYL1	S-adenosylhomocysteine hydrolase-like 1
AHR	aryl hydrocarbon receptor
AIF1	allograft inflammatory factor 1
AIM1	absent in melanoma 1
AIM2	absent in melanoma 2
AIP	aryl hydrocarbon receptor-interacting protein
AIP-1	abl-interactor 12 (SH3-containing protein)
AIP4	atrophin-1 interacting protein 4
AK1	adenylate kinase 1
AK2	adenylate kinase 2
AK3	adenylate kinase 3
AK5	adenylate kinase 5
AKAP1	A kinase (PRKA) anchor protein 1
AKAP10	A kinase (PRKA) anchor protein 10
AKAP11	A kinase (PRKA) anchor protein 11
AKAP12	A kinase (PRKA) anchor protein (gravin) 12
AKAP2	A kinase (PRKA) anchor protein 2
AKAP3	A kinase (PRKA) anchor protein 3
AKAP4	A kinase (PRKA) anchor protein 4
AKAP5	A kinase (PRKA) anchor protein 5
AKAP6	A kinase (PRKA) anchor protein 6
AKAP7	A kinase (PRKA) anchor protein 7
AKAP8	A kinase (PRKA) anchor protein 8
AKAP9	A kinase (PRKA) anchor protein (yotiao) 9
AKR1A1	aldo-keto reductase family 1, member A1 (aldehyde reductase)
AKR1B1	aldo-keto reductase family 1, member B1 (aldose reductase)
AKR1B11	aldo-keto reductase family 1, member B11 (aldose reductase-like)
AKR1C1	aldo-keto reductase family 1, member C1 (dihydrodiol dehydrogenase 1; 20-alpha (3-alpha)-hydroxysteroid dehydrogenase)
AKR1C2	aldo-keto reductase family 1, member C2 (dihydrodiol dehydrogenase 2; bile acid binding protein; 3-alpha hydroxysteroid dehydrogenase, type III)
AKR1C3	aldo-keto reductase family 1, member C3 (3-alpha hydroxysteroid dehydrogenase, type II)
AKR7A2	aldo-keto reductase family 7, member A2 (aflatoxin aldehyde reductase)
AKT2	v-akt murine thymoma viral oncogene homolog 2
ALAS1	aminolevulinate, delta-, synthase 1
ALB	albumin
ALCAM	activated leucocyte cell adhesion molecule
ALDH1A1	aldehyde dehydrogenase 1 family, member A1
ALDH1A2	aldehyde dehydrogenase 1 family, member A2
ALDH1A3	aldehyde dehydrogenase 1 family, member A3
ALDH1B1	aldehyde dehydrogenase 1 family, member B1
ALDH2	aldehyde dehydrogenase 2 family (mitochondrial)
ALDH3A1	aldehyde dehydrogenase 3 family, member A1
ALDH3A2	aldehyde dehydrogenase 3 family, member A2
ALDH3B1	aldehyde dehydrogenase 3 family, member B1
ALDH3B2	aldehyde dehydrogenase 3 family, member B2
ALDH4A1	aldehyde dehydrogenase 4 family, member A1
ALDH5A1	aldehyde dehydrogenase 5 family, member A1 (succinate-semialdehyde dehydrogenase)
ALDH6A1	methylmalonate-semialdehyde dehydrogenase
ALDH7A1	aldehyde dehydrogenase 7 family, member A1
ALDH9A1	aldehyde dehydrogenase 9 family, member A1
ALDOA	aldolase A, fructose-bisphosphate
ALDOB	aldolase B, fructose-bisphosphate
ALDOC	aldolase C, fructose-bisphosphate
ALEX1	ALEX1 protein
ALEX3	ALEX3 protein
ALF	TFIIA-alpha/beta-like factor
ALOX12	arachidonate 12-lipoxygenase
ALOX15B	arachidonate 15-lipoxygenase, second type
ALOX5	arachidonate 5-lipoxygenase
ALOX5AP	arachidonate 5-lipoxygenase-activating protein
ALP	alpha-actinin-2-associated LIM protein
ALPI	alkaline phosphatase, intestinal
ALPL	alkaline phosphatase, liver/bone/kidney
ALTE	Ac-like transposable element
AMACR	alpha-methylacyl-CoA racemase
AMBP	alpha-1-microglobulin/bikunin precursor
AMD1	S-adenosylmethionine decarboxylase 1
AMFR	autocrine motility factor receptor
AMH	anti-Mullerian hormone
AMHR2	anti-Mullerian hormone receptor, type II
AMPD1	adenosine monophosphate deaminase 1 (isoform M)
AMPD2	adenosine monophosphate deaminase 2 (isoform L)
AMPD3	adenosine monophosphate deaminase (isoform E)
AMPH	amphiphysin (Stiff-Mann syndrome with breast cancer 128kD autoantigen)
AMSH	associated molecule with the SH3 domain of STAM
AMT	aminomethyltransferase (glycine cleavage system protein T)
AMY	neuroblastoma (nerve tissue) protein
AMY2B	amylase, alpha 2B; pancreatic
AMY2B	amylase, alpha 2B; pancreatic
AND-1	AND-1 protein
ANGPT1	angiopoietin 1
ANGPT2	angiopoietin 2
ANK1	ankyrin 1, erythrocytic
ANK2	ankyrin 2, neuronal
ANK3	ankyrin 3, node of Ranvier (ankyrin G)
ANLN	anillin (Drosophila Scraps homolog), actin binding protein
ANPEP	alanyl (membrane) aminopeptidase (aminopeptidase N, aminopeptidase M, microsomal aminopeptidase, CD13, p150)
ANXA1	annexin A1
ANXA10	annexin A10
ANXA11	annexin A11
ANXA13	annexin A13
ANXA2	annexin A2
ANXA3	annexin A3
ANXA4	annexin A4
ANXA5	annexin A5
ANXA6	annexin A6
ANXA7	annexin A7
ANXA8	annexin A8
AOAH	acyloxyacyl hydrolase (neutrophil)
AOC2	amine oxidase, copper containing 2 (retina-specific)
AOC3	amine oxidase, copper containing 3 (vascular adhesion protein 1)
AOE372	thioredoxin peroxidase (antioxidant enzyme)
AOX1	aldehyde oxidase 1
AP1B1	adaptor-related protein complex 1, beta 1 subunit
AP1G1	adaptor-related protein complex 1, gamma 1 subunit
AP1G2	adaptor-related protein complex 1, gamma 2 subunit
AP1GBP1	AP1 gamma subunit binding protein 1
AP1M2	adaptor-related protein complex 1, mu 2 subunit
AP1S1	adaptor-related protein complex 1, sigma 1 subunit
AP1S2	adaptor-related protein complex 1, sigma 2 subunit
AP2A1	adaptor-related protein complex 2, alpha 1 subunit
AP2A2	adaptor-related protein complex 2, alpha 2 subunit
AP2B1	adaptor-related protein complex 2, beta 1 subunit
AP2S1	adaptor-related protein complex 2, sigma 1 subunit
AP3B1	adaptor-related protein complex 3, beta 1 subunit
AP3B2	adaptor-related protein complex 3, beta 2 subunit
AP3D1	adaptor-related protein complex 3, delta 1 subunit
AP3M2	adaptor-related protein complex 3, mu 2 subunit
AP3S1	adaptor-related protein complex 3, sigma 1 subunit
AP3S2	adaptor-related protein complex 3, sigma 2 subunit
AP4B1	adaptor-related protein complex 4, beta 1 subunit
AP4E1	adaptor-related protein complex 4, epsilon 1 subunit
AP4M1	adaptor-related protein complex 4, mu 1 subunit
AP4S1	adaptor-related protein complex 4, sigma 1 subunit
APACD	ATP binding protein associated with cell differentiation
APAF1	apoptotic protease activating factor
APBA1	amyloid beta (A4) precursor protein-binding, family A, member 1 (X11)
APBA2	amyloid beta (A4) precursor protein-binding, family A, member 2 (X11-like)
APBA3	amyloid beta (A4) precursor protein-binding, family A, member 3 (X11-like 2)
APBB1	amyloid beta (A4) precursor protein-binding, family B, member 1 (Fe65)
APBB2	amyloid beta (A4) precursor protein-binding, family B, member 2 (Fe65-like)
APC	adenomatosis polyposis coli
APC10	anaphase-promoting complex subunit 10
APCL	adenomatous polyposis coli like
APCS	amyloid P component, serum
APEG1	nuclear protein, marker for differentiated aortic smooth muscle and down-regulated with vascular injury
APEH	N-acylaminoacyl-peptide hydrolase
APELIN	apelin; peptide ligand for APJ receptor
APEX	APEX nuclease (multifunctional DNA repair enzyme)
APEXL2	apurinic/apyrimidinic endonuclease(APEX nuclease)-like 2 protein
APG-1	heat shock protein (hsp110 family)
APG12L	Apg12 (autophagy 12, S. cerevisiae)-like
APG5L	APG5 (autophagy 5, S. cerevisiae)-like
API5	apoptosis inhibitor 5
API5L1	API5-like 1
APLP1	amyloid beta (A4) precursor-like protein 1
APLP2	amyloid beta (A4) precursor-like protein 2
APM2	adipose specific 2
APOA1	apolipoprotein A-I
APOA2	apolipoprotein A-II
APOB	apolipoprotein B (including Ag(x) antigen)
APOBEC1	apolipoprotein B mRNA editing enzyme, catalytic polypeptide 1
APOBEC1L	similar to APOBEC1
APOBEC2	apolipoprotein B mRNA editing enzyme, catalytic polypeptide-like 2
APOC1	apolipoprotein C-I
APOC2	apolipoprotein C-II
APOC3	apolipoprotein C-III
APOD	apolipoprotein D
APOE	apolipoprotein E
APOF	apolipoprotein F
APOL1	apolipoprotein L
APP	amyloid beta (A4) precursor protein (protease nexin-II, Alzheimer disease)
APPBP1	amyloid beta precursor protein-binding protein 1, 59kD
APPBP2	amyloid beta precursor protein (cytoplasmic tail)-binding protein 2
APRT	adenine phosphoribosyltransferase
APS	adaptor protein with pleckstrin homology and src homology 2 domains
APT6M8-9	ATPase, H+ transporting, lysosomal (vacuolar proton pump) membrane sector associated protein M8-9
APXL	apical protein, Xenopus laevis-like
AQP1	aquaporin 1 (channel-forming integral protein, 28kD)
AQP2	aquaporin 2 (collecting duct)
AQP3	aquaporin 3
AQP4	aquaporin 4
AQP5	aquaporin 5
AQP6	aquaporin 6, kidney specific
AQP7	aquaporin 7
AQP9	aquaporin 9
AR	androgen receptor (dihydrotestosterone receptor; testicular feminization; spinal and bulbar muscular atrophy; Kennedy disease)
ARAF1	v-raf murine sarcoma 3611 viral oncogene homolog 1
ARCN1	archain 1
ARD1	N-acetyltransferase, homolog of S. cerevisiae ARD1
AREG	amphiregulin (schwannoma-derived growth factor)
ARF1	ADP-ribosylation factor 1
ARF3	ADP-ribosylation factor 3
ARF4	ADP-ribosylation factor 4
ARF4L	ADP-ribosylation factor 4-like
ARF5	ADP-ribosylation factor 5
ARF6	ADP-ribosylation factor 6
ARFD1	ADP-ribosylation factor domain protein 1, 64kD
ARFGAP1	ADP-ribosylation factor GTPase activating protein 1
ARFRP1	ADP-ribosylation factor related protein 1
ARG1	arginase, liver
ARG2	arginase, type II
ARGBP2	Arg/Abl-interacting protein ArgBP2
ARHA	ras homolog gene family, member A
ARHB	ras homolog gene family, member B
ARHC	ras homolog gene family, member C
ARHD	ras homolog gene family, member
ARHE	ras homolog gene family, member E
ARHG	ras homolog gene family, member G (rho G)
ARHGAP1	Rho GTPase activating protein 1
ARHGAP4	Rho GTPase activating protein 4
ARHGAP6	Rho GTPase activating protein 6
ARHGAP8	Rho GTPase activating protein 8
ARHGDIA	Rho GDP dissociation inhibitor (GDI) alpha
ARHGDIB	Rho GDP dissociation inhibitor (GDI) beta
ARHGEF1	Rho guanine nucleotide exchange factor (GEF) 1
ARHGEF16	Rho guanine exchange factor (GEF) 16
ARHGEF5	Rho guanine nucleotide exchange factor (GEF) 5
ARHGEF6	Rac/Cdc42 guanine exchange factor (GEF) 6
ARHH	ras homolog gene family, member H
ARHI	ras homolog gene family, member I
ARIH1	ariadne (Drosophila) homolog, ubiquitin-conjugating enzyme E2-binding protein, 1
ARIH2	ariadne (Drosophila) homolog 2
ARL1	ADP-ribosylation factor-like 1
ARL2	ADP-ribosylation factor-like 2
ARL3	ADP-ribosylation factor-like 3
ARL4	ADP-ribosylation factor-like 4
ARL5	ADP-ribosylation factor-like 5
ARL7	ADP-ribosylation factor-like 7
ARMET	arginine-rich, mutated in early stage tumors
ARNT	aryl hydrocarbon receptor nuclear translocator
ARNTL	aryl hydrocarbon receptor nuclear translocator-like
ARPC1A	actin related protein 2/3 complex, subunit 1A (41 kD)
ARPC1B	actin related protein 2/3 complex, subunit 1A (41 kD)
ARPC2	actin related protein 2/3 complex, subunit 2 (34 kD)
ARPC3	actin related protein 2/3 complex, subunit 3 (21 kD)
ARPC4	actin related protein 2/3 complex, subunit 4 (20 kD)
ARPC5	actin related protein 2/3 complex, subunit 5 (16 kD)
ARPP-19	cyclic AMP phosphoprotein, 19 kD
ARR3	arrestin 3, retinal (X-arrestin)
ARRB1	arrestin, beta 1
ARRB2	arrestin, beta 2
ARS	ARS component B
ARS2	arsenate resistance protein ARS2
ARSA	arylsulfatase A
ARSB	arylsulfatase B
ARSD	arylsulfatase D
ARSE	arylsulfatase E (chondrodysplasia punctata 1)
ARSF	arylsulfatase F
ART3	ADP-ribosyltransferase 3
ART-4	ART-4 protein
ARTN	artemin
ARTS-1	type 1 tumor necrosis factor receptor shedding aminopeptidase regulator
ARVCF	armadillo repeat gene deletes in velocardiofacial syndrome
ASAH	N-acylsphingosine amidohydrolase (acid ceramidase)
ASAHL	N-acylsphingosine amidohydrolase (acid ceramidase)-like
ASC	apoptosis-associated speck-like protein containing a CARD
ASCL1	achaete-scute complex (Drosophila) homolog-like 1
ASE-1	CD3-epsilon-associated protein; antisense to ERCC-1
ASGR1	asialoglycoprotein receptor 1
ASGR2	asialoglycoprotein receptor 2
ASH2L	ash2 (absent, small, or homeotic, Drosophila, homolog)-like
ASIP	agouti (mouse)-signaling protein
ASK	activator of S phase kinase
ASL	argininosuccinate lyase
ASM3A	acid sphingomyelinase-like phosphodiesterase
ASML3B	acid sphingomyelinase-like phosphodiesterase
ASMTL	acetylserotonin O-methyltransferase-like
ASNA1	arsA (bacterial) arsenite transporter, ATP-binding, homolog 1
ASNS	asparagine synthetase
ASPA	aspartoacylase (aminoacylase 2, Canavan disease)
ASPH	aspartate beta-hydroxylase
ASS	argininosuccinate synthetase
ASTN	astrotactin
ATBF1	AT-binding transcription factor 1
ATDC	ataxia-telangiectasia group D-associated protein
ATE1	arginyltransferase 1
ATF1	activating transcription factor 1
ATF2	activating transcription factor 2
ATF3	activating transcription factor 3
ATF4	activating transcription factor 4 (tax-responsive enhancer element B67)
ATF5	activating transcription factor 5
ATF6	activating transcription factor 6
ATIC	5-aminoimidazole-4-carboxamide ribonucleotide formyltransferase/IMP cyclohydrolase
ATM	ataxia telangiectasia mutated (includes complementation groups A, C and D)
ATOX1	ATX1 (antioxidant protein 1, yeast) homolog 1
ATP10C	ATPase, Class V, type 10C
ATP1A1	ATPase, Na+/K+ transporting, alpha 1 polypeptide
ATP1A2	ATPase, Na+/K+ transporting, alpha 2 (+) polypeptide
ATP1A3	ATPase, Na+/K+ transporting, alpha 3 polypeptide
ATP1B1	ATPase, Na+/K+ transporting, beta 1 polypeptide
ATP1B2	ATPase, Na+/K+ transporting, beta 2 polypeptide
ATP1B3	ATPase, Na+/K+ transporting, beta 3 polypeptide
ATP2A1	ATPase, Ca++ transporting, cardiac muscle, fast twitch 1
ATP2A2	ATPase, Ca++ transporting, cardiac muscle, slow twitch 2
ATP2A3	ATPase, Ca++ transporting, ubiquitous
ATP2B2	ATPase, Ca++ transporting, plasma membrane 2
ATP2B4	ATPase, Ca++ transporting, plasma membrane 4
ATP5B	ATP synthase, H+ transporting, mitochondrial F1 complex, beta polypeptide
ATP5C1	ATP synthase, H+ transporting, mitochondrial F1 complex, gamma polypeptide 1
ATP5D	ATP synthase, H+ transporting, mitochondrial F1 complex, delta subunit
ATP5E	ATP synthase, H+ transporting, mitochondrial F1 complex, epsilon subunit
ATP5F1	ATP synthase, H+ transporting, mitochondrial F0 complex, subunit b, isoform 1
ATP5G1	ATP synthase, H+ transporting, mitochondrial F0 complex, subunit c (subunit 9), isoform 1
ATP5G2	ATP synthase, H+ transporting, mitochondrial F0 complex, subunit c (subunit 9), isoform 2
ATP5G3	ATP synthase, H+ transporting, mitochondrial F0 complex, subunit c (subunit 9) isoform 3
ATP5I	ATP synthase, H+ transporting, mitochondrial F0 complex, subunit e
ATP5J	ATP synthase, H+ transporting, mitochondrial F0 complex, subunit F6
ATP5J2	ATP synthase, H+ transporting, mitochondrial F0 complex, subunit f, isoform 2
ATP5JD	ATP synthase, H+ transporting, mitochondrial F1F0, subunit d
ATP5JG	ATP synthase, H+ transporting, mitochondrial F1F0, subunit g
ATP5O	ATP synthase, H+ transporting, mitochondrial F1 complex, O subunit (oligomycin sensitivity conferring protein)
ATP6A1	ATPase, H+ transporting, lysosomal (vacuolar proton pump), alpha polypeptide, 70kD, isoform 1
ATP6B1	ATPase, H+ transporting, lysosomal (vacuolar proton pump), beta polypeptide, 56/58kD, isoform 1
ATP6B2	ATPase, H+ transporting, lysosomal (vacuolar proton pump), beta polypeptide, 56/58kD, isoform 2
ATP6C	ATPase, H+ transporting, lysosomal (vacuolar proton pump) 42kD
ATP6D	ATPase, H+ transporting, lysosomal (vacuolar proton pump), member D
ATP6E	ATPase, H+ transporting, lysosomal (vacuolar proton pump) 31kD
ATP6F	ATPase, H+ transporting, lysosomal (vacuolar proton pump) 21kD
ATP6H	ATPase, H+ transporting, lysosomal (vacuolar proton pump) 9kD
ATP6J	ATPase, H+ transporting, lysosomal (vacuolar proton pump), member J
ATP6L	ATPase, H+ transporting, lysosomal (vacuolar proton pump) 16kD
ATP6N1A	ATPase, H+ transporting, lysosomal (vacuolar proton pump) non-catalytic accessory protein 1A (110/116kD)
ATP6S1	ATPase, H+ transporting, lysosomal (vacuolar proton pump), subunit 1
ATP6S14	ATPase, vacuolar, 14 kD
ATP7B	ATPase, Cu++ transporting, beta polypeptide (Wilson disease)
ATP8A1	ATPase, aminophospholipid transporter (APLT), Class I, type 8A, member 1
ATP8B1	ATPase, Class I, type 8B, member 1
ATP9A	ATPase, Class II, type 9A
ATP9B	ATPase, Class II, type 9B
ATR	ataxia telangiectasia and Rad3 related
ATRX	alpha thalassemia/mental retardation syndrome X-linked (RAD54 (S. cerevisiae) homolog)
ATSV	axonal transport of synaptic vesicles
AUH	AU RNA-binding protein/enoyl-Coenzyme A hydratase
AUP1	ancient ubiquitous protein 1
AVIL	advillin
AVPR1A	arginine vasopressin receptor 1A
AXIN1	axin
AXIN2	axin 2 (conductin, axil)
AXL	AXL receptor tyrosine kinase
AZGP1	alpha-2-glycoprotein 1, zinc
AZU1	azurocidin 1 (cationic antimicrobial protein 37)
B1	PTH-responsive osteosarcoma B1 protein
B2M	beta-2-microglobulin
B3GALT2	UDP-Gal:betaGlcNAc beta 1,3-galactosyltransferase, polypeptide 2
B3GALT3	UDP-Gal:betaGlcNAc beta 1,3-galactosyltransferase, polypeptide 3
B3GALT4	UDP-Gal:betaGlcNAc beta 1,3-galactosyltransferase, polypeptide 4
B3GAT1	beta-1,3-glucuronyltransferase 1 (glucuronosyltransferase P)
B3GAT3	beta-1,3-glucuronyltransferase 3 (glucuronosyltransferase I)
B4-2	proline-rich protein with nuclear targeting signal
B4GALT1	UDP-Gal:betaGlcNAc beta 1,4- galactosyltransferase, polypeptide 1
B4GALT2	UDP-Gal:betaGlcNAc beta 1,4- galactosyltransferase, polypeptide 2
B4GALT3	UDP-Gal:betaGlcNAc beta 1,4- galactosyltransferase, polypeptide 3
B4GALT4	UDP-Gal:betaGlcNAc beta 1,4- galactosyltransferase, polypeptide 4
B4GALT5	UDP-Gal:betaGlcNAc beta 1,4- galactosyltransferase, polypeptide 5
B4GALT7	xylosylprotein beta1,4-galactosyltransferase, polypeptide 7 (galactosyltransferase I)
B7	B7 protein
B7-H1	B7-H1 protein
B9	B9 protein
BA108L7.2	similar to rat tricarboxylate carrier-like protein
BACE	beta-site APP-cleaving enzyme
BACE2	beta-site APP-cleaving enzyme 2
BACH1	BTB and CNC homology 1, basic leucine zipper transcription factor 1
BAD	BCL2-antagonist of cell death
BAG1	BCL2-associated athanogene
BAG2	BCL2-associated athanogene 2
BAG3	BCL2-associated athanogene 3
BAG4	BCL2-associated athanogene 4
BAG5	BCL2-associated athanogene 5
BAGE	B melanoma antigen
BAI1	brain-specific angiogenesis inhibitor 1
BAI2	brain-specific angiogenesis inhibitor 2
BAI3	brain-specific angiogenesis inhibitor 3
BAIAP1	BAI1-associated protein 1
BAIAP2	BAI1-associated protein 2
BAIAP3	BAI1-associated protein 3
BAK1	BCL2-antagonist/killer 1
BAP1	BRCA1 associated protein-1 (ubiquitin carboxy-terminal hydrolase)
BAPX1	bagpipe homeobox (Drosophila) homolog 1
BARD1	BRCA1 associated RING domain 1
BART1	binder of Arl Two
BASP1	brain abundant, membrane attached signal protein 1
BATF	basic leucine zipper transcription factor, ATF-like
BAX	BCL2-associated X protein
BAZ1A	bromodomain adjacent to zinc finger domain, 1A
BAZ1B	bromodomain adjacent to zinc finger domain, 1B
BAZ2A	bromodomain adjacent to zinc finger domain, 2A
BAZ2B	bromodomain adjacent to zinc finger domain, 2B
BBC3	Bcl-2 binding component 3
BBOX1	butyrobetaine (gamma), 2-oxoglutarate dioxygenase (gamma-butyrobetaine hydroxylase) 1
BC-2	putative breast adenocarcinoma marker (32kD)
BCAA	RBP1-like protein
BCAR1	breast cancer anti-estrogen resistance 1
BCAR3	breast cancer anti-estrogen resistance 3
BCAS1	breast carcinoma amplified sequence 1
BCAS2	breast carcinoma amplified sequence 2
BCAT1	branched chain aminotransferase 1, cytosolic
BCAT2	branched chain aminotransferase 2, mitochondrial
BCE-1	BCE-1 protein
BCHE	butyrylcholinesterase
BCKDHA	branched chain keto acid dehydrogenase E1, alpha polypeptide (maple syrup urine disease)
BCKDHB	branched chain keto acid dehydrogenase E1, beta polypeptide (maple syrup urine disease)
BCKDK	branched chain alpha-ketoacid dehydrogenase kinase
BCL10	B-cell CLL/lymphoma 10
BCL2	B-cell CLL/lymphoma 2
BCL2A1	BCL2-related protein A1
BCL2L1	BCL2-like 1
BCL2L2	BCL2-like 2
BCL3	B-cell CLL/lymphoma 3
BCL6	B-cell CLL/lymphoma 6 (zinc finger protein 51)
BCL7A	B-cell CLL/lymphoma 7A
BCL7B	B-cell CLL/lymphoma 7B
BCL9	B-cell CLL/lymphoma 9
BCR	breakpoint cluster region
BCRP1	Breakpoint cluster region protein, uterine leiomyoma, 1; barrier to autointegration factor
BCS1L	BCS1 (yeast homolog)-like
BDH	3-hydroxybutyrate dehydrogenase (heart, mitochondrial)
BDKRB1	bradykinin receptor B1
BDKRB2	bradykinin receptor B2
BDNF	brain-derived neurotrophic factor
BECN1	beclin 1 (coiled-coil, myosin-like BCL2-interacting protein)
BENE	BENE protein
BET1	Bet1 (S. cerevisiae) homolog
BET3	similar to yeast BET3 (S. cerevisiae)
BETA3GNTI	i-beta-1,3-N-acetylglucosaminyltransferase
BF	B-factor, properdin
BFSP1	beaded filament structural protein 1, filensin
BFSP2	beaded filament structural protein 2, phakinin
BGLAP	bone gamma-carboxyglutamate (gla) protein (osteocalcin)
BGN	biglycan
BHMT	betaine-homocysteine methyltransferase
BICD1	Bicaudal D (Drosophila) homolog 1
BID	BH3 interacting domain death agonist
BIG1	brefeldin A-inhibited guanine nucleotide-exchange protein 1
BIG2	brefeldin A-inhibited guanine nucleotide-exchange protein 2
BIK	BCL2-interacting killer (apoptosis-inducing)
BIN1	bridging integrator 1
BIN2	bridging integrator 2
BING5	BING5
BIRC1	baculoviral IAP repeat-containing 1
BIRC2	baculoviral IAP repeat-containing 2
BIRC3	baculoviral IAP repeat-containing 3
BIRC4	baculoviral IAP repeat-containing 4
BIRC5	baculoviral IAP repeat-containing 5 (survivin)
BLCAP	bladder cancer associated protein
BLK	B lymphoid tyrosine kinase
BLMH	bleomycin hydrolase
BLR1	Burkitt lymphoma receptor 1, GTP-binding protein
BLu	BLu protein
BLVRA	biliverdin reductase A
BLVRB	biliverdin reductase B (flavin reductase (NADPH))
BLZF1	basic leucine zipper nuclear factor 1 (JEM-1)
BMI1	murine leukemia viral (bmi-1) oncogene homolog
BMP1	bone morphogenetic protein 1
BMP2	bone morphogenetic protein 2
BMP2	bone morphogenetic protein 2
BMP4	bone morphogenetic protein 4
BMP5	bone morphogenetic protein 5
BMP6	bone morphogenetic protein 6
BMP7	bone morphogenetic protein 7 (osteogenic protein 1)
BMP8	bone morphogenetic protein 8 (osteogenic protein 2)
BMPR1A	bone morphogenetic protein receptor, type IA
BMPR2	bone morphogenetic protein receptor, type II (serine/threonine kinase)
BMX	BMX non-receptor tyrosine kinase
BN51T	BN51 (BHK21) temperature sensitivity complementing
BNC	basonuclin
BNIP1	BCL2/adenovirus E1B 19kD-interacting protein 1
BNIP2	BCL2/adenovirus E1B 19kD-interacting protein 2
BNIP3	BCL2/adenovirus E1B 19kD-interacting protein 3
BNIP3L	BCL2/adenovirus E1B 19kD-interacting protein 3-like
BNPI	brain-specific Na-dependent inorganic phosphate cotransporter
BPAG1	bullous pemphigoid antigen 1 (230/240kD)
BPGM	2,3-bisphosphoglycerate mutase
BPHL	biphenyl hydrolase-like (serine hydrolase; breast epithelial mucin-associated antigen)
BPI	bactericidal/permeability-increasing protein
BPNT1	3'(2'), 5'-bisphosphate nucleotidase 1
BRAF	v-raf murine sarcoma viral oncogene homolog B1
BRAG	B cell RAG associated protein
BRCA1	breast cancer 1, early onset
BRCA2	breast cancer 2, early onset
BRD1	bromodomain-containing 1
BRD2	bromodomain-containing 2
BRD4	bromodomain-containing 4
BRD7	bromodomain-containing 7
BRDT	bromodomain, testis-specific
BRE	brain and reproductive organ-expressed (TNFRSF1A modulator)
BRF1	butyrate response factor 1 (EGF-response factor 1)
BRF2	butyrate response factor 2 (EGF-response factor 2)
BRI3	brain protein I3
BRPF1	bromodomain and PHD finger containing, 1
BRS3	bombesin-like receptor 3
BS69	adenovirus 5 E1A binding protein
BSG	basigin (OK blood group)
BSMAP	brain-specific membrane-anchored protein
BSN	bassoon (presynaptic cytomatrix protein)
BSPECV	beta V spectrin
BST1	bone marrow stromal cell antigen 1
BST2	bone marrow stromal cell antigen 2
BTC	betacellulin
BTD	biotinidase
BTEB1	basic transcription element binding protein 1
BTF3	basic transcription factor 3
BTG1	B-cell translocation gene 1, anti-proliferative
BTG2	BTG family, member 2
BTG3	BTG family, member 3
BTK	Bruton agammaglobulinemia tyrosine kinase
BTK	Bruton agammaglobulinemia tyrosine kinase
BTN1A1	butyrophilin, subfamily 1, member A1
BTN2A1	butyrophilin, subfamily 2, member A1
BTN2A2	butyrophilin, subfamily 2, member A2
BTN3A1	butyrophilin, subfamily 3, member A1
BTN3A2	butyrophilin, subfamily 3, member A2
BTN3A3	butyrophilin, subfamily 3, member A3
BTRC	beta-transducin repeat containing
BUB1	budding uninhibited by benzimidazoles 1 (yeast homolog)
BUB1B	budding uninhibited by benzimidazoles 1 (yeast homolog), beta
BUB3	BUB3 (budding uninhibited by benzimidazoles 3, yeast) homolog
BUP	BUP protein
BY55	natural killer cell receptor, immunoglobulin superfamily member
BYSL	bystin-like
BZRP	benzodiazapine receptor (peripheral)
C11ORF11	chromosome 11open reading frame 11
C11ORF13	chromosome 11 open reading frame 13
C11ORF4	chromosome 11 open reading frame 4
C11ORF8	chromosome 11 open reading frame 8
C12ORF2	chromosome 12 open reading frame 2
C14ORF1	chromosome 14 open reading frame 1
C14ORF2	chromosome 14 open reading frame 2
C14ORF3	chromosome 14 open reading frame 3
C14ORF3	chromosome 14 open reading frame 3
C16ORF7	chromosome 16 open reading frame 7
C18B11	C18B11 homolog (44.9kD)
C18ORF1	chromosome 18 open reading frame 1
C19ORF3	chromosome 19 open reading frame 3
C1D	nuclear DNA-binding protein
C1ORF2	chromosome 1 open reading frame 2
C1ORF8	chromosome 1 open reading frame 8
C1QB	complement component 1, q subcomponent, beta polypeptide
C1QBP	complement component 1, q subcomponent binding protein
C1QR	complement component C1q receptor
C1R	complement component 1, r subcomponent
C1S	complement component 1, s subcomponent
C2	complement component 2
C20ORF1	chromosome 20 open reading frame 1
C20ORF3	chromosome 20open reading frame 3
C21ORF2	chromosome 21 open reading frame 2
C21ORF25	chromosome 21 open reading frame 25
C21ORF5	chromosome 21 open reading frame 5
C22ORF2	chromosome 22 open reading frame 2
C22ORF3	chromosome 22 open reading frame 3
C22ORF4	chromosome 22 open reading frame 4
C22ORF5	chromosome 22 open reading frame 5
C2F	putative protein
C2ORF1	chromosome 2 open reading frame 1
C2ORF3	chromosome 2 open reading frame 3
C2ORF3	chromosome 2 open reading frame 3
C3	complement component 3
C3AR1	complement component 3a receptor 1
C4.4A	GPI-anchored metastasis-associated protein homolog
C4A	complement component 4A
C4BPA	complement component 4-binding protein, alpha
C4BPB	complement component 4-binding protein, beta
C4ORF1	chromosome 4 open reading frame 1
C4ORF6	chromosome 4 open reading frame 6
C5	complement component 5
C6	complement component 6
C6ORF10	chromosome 6 open reading frame 10
C6ORF32	chromosome 6 open reading frame 32
C6ORF9	chromosome 6 open reading frame 9
C7	complement component 7
C8A	complement component 8, alpha polypeptide
C8FW	phosphoprotein regulated by mitogenic pathways
C8ORF1	chromosome 8 open reading frame 1
C8ORF2	chromosome 8 open reading frame 2
C9ORF3	chromosome 9 open reading frame 3
C9ORF8	chromosome 9 open reading frame 8
CA1	carbonic anhydrase I
CA10	carbonic anhydrase X
CA11	carbonic anhydrase XI
CA12	carbonic anhydrase XII
CA14	carbonic anhydrase XIV
CA150	transcription factor CA150
CA2	carbonic anhydrase II
CA3	carbonic anhydrase III, muscle specific
CA5A	carbonic anhydrase VA, mitochondrial
CA6	carbonic anhydrase VI
CA9	carbonic anhydrase IX
CABP1	calcium binding protein 1 (calbrain)
CACNA1A	calcium channel, voltage-dependent, P/Q type, alpha 1A subunit
CACNA1C	calcium channel, voltage-dependent, L type, alpha 1C subunit
CACNA1D	calcium channel, voltage-dependent, L type, alpha 1D subunit
CACNA1H	calcium channel, voltage-dependent, alpha 1H subunit
CACNA1I	calcium channel, voltage-dependent, alpha 1I subunit
CACNA2D1	calcium channel, voltage-dependent, alpha 2/delta subunit 1
CACNA2D2	calcium channel, voltage-dependent, alpha 2/delta subunit 2
CACNB1	calcium channel, voltage-dependent, beta 1 subunit
CACNB2	calcium channel, voltage-dependent, beta 2 subunit
CACNB3	calcium channel, voltage-dependent, beta 3 subunit
CACNG1	calcium channel, voltage-dependent, gamma subunit 1
CACNG5	LOC50627
CACYBP	calcyclin binding protein
CAD	carbamoyl-phosphate synthetase 2, aspartate transcarbamylase, and dihydroorotase
CADPS	Ca2+-dependent activator protein for secretion
CALB1	calbindin 1, (28kD)
CALB2	calbindin 2, (29kD, calretinin)
CALCB	calcitonin-related polypeptide, beta
CALCR	calcitonin receptor
CALCRL	calcitonin receptor-like
CALM3	calmodulin 3 (phosphorylase kinase, delta)
CALML3	calmodulin-like 3
CALR	calreticulin
CALU	calumenin
CAMK1	calcium/calmodulin-dependent protein kinase I
CAMKK2	calcium/calmodulin-dependent protein kinase kinase 2, beta
CAMLG	calcium modulating ligand
CAMP	cathelicidin antimicrobial peptide
CAMP-GEFII	cAMP-regulated guanine nucleotide exchange factor II
CANX	calnexin
CAP	adenylyl cyclase-associated protein
CAP2	adenylyl cyclase-associated protein 2
CAPG	capping protein (actin filament), gelsolin-like
CAPN1	calpain 1, (mu/I) large subunit
CAPN2	calpain 2, (m/II) large subunit
CAPN3	calpain 3, (p94)
CAPN4	calpain 4, small subunit (30K)
CAPN5	calpain 5
CAPN6	calpain 6
CAPN7	calpain 7
CAPN9	calpain 9 (nCL-4)
CAPZA1	capping protein (actin filament) muscle Z-line, alpha 1
CAPZA2	capping protein (actin filament) muscle Z-line, alpha 2
CAPZB	capping protein (actin filament) muscle Z-line, beta
CARM1	coactivator-associated arginine methyltransferase-1
CARP	cardiac ankyrin repeat protein
CARS	cysteinyl-tRNA synthetase
CART	cocaine- and amphetamine-regulated transcript
CASK	calcium/calmodulin-dependent serine protein kinase (MAGUK family)
CASP1	caspase 1, apoptosis-related cysteine protease (interleukin 1, beta, convertase)
CASP10	caspase 10, apoptosis-related cysteine protease
CASP3	caspase 3, apoptosis-related cysteine protease
CASP5	caspase 5, apoptosis-related cysteine protease
CASP6	caspase 6, apoptosis-related cysteine protease
CASP7	caspase 7, apoptosis-related cysteine protease
CASP8	caspase 8, apoptosis-related cysteine protease
CASP8AP2	CASP8 associated protein 2
CASP9	caspase 9, apoptosis-related cysteine protease
CASR	calcium-sensing receptor (hypocalciuric hypercalcemia 1, severe neonatal hyperparathyroidism)
CAST	calpastatin
CAT	catalase
CAT56	CAT56 protein
CAV1	caveolin 1, caveolae protein, 22kD
CAV2	caveolin 2
CAV3	caveolin 3
CBFA2T1	core-binding factor, runt domain, alpha subunit 2; translocated to, 1; cyclin D-related
CBFA2T1	core-binding factor, runt domain, alpha subunit 2; translocated to, 1; cyclin D-related
CBFA2T2	core-binding factor, runt domain, alpha subunit 2; translocated to, 2
CBFA2T3	core-binding factor, runt domain, alpha subunit 2; translocated to, 3
CBFB	core-binding factor, beta subunit
CBL	Cas-Br-M (murine) ecotropic retroviral transforming sequence
CBLB	Cas-Br-M (murine) ectropic retroviral transforming sequence b
CBLC	Cas-Br-M (murine) ectropic retroviral transforming sequence c
CBLN1	cerebellin 1 precursor
CBR1	carbonyl reductase 1
CBR3	carbonyl reductase 3
CBS	cystathionine-beta-synthase
CBX1	chromobox homolog 1 (Drosophila HP1 beta)
CBX5	chromobox homolog 5 (Drosophila HP1 alpha)
CBX5	chromobox homolog 5 (Drosophila HP1 alpha)
CC1.3	splicing factor (CC1.3)
CCBL1	cysteine conjugate-beta lyase; cytoplasmic (glutamine transaminase K, kyneurenine aminotransferase)
CCIN	calicin
CCK	cholecystokinin
CCKBR	cholecystokinin B receptor
CCNA1	cyclin A1
CCNA2	cyclin A2
CCNB1	cyclin B1
CCNB2	cyclin B2
CCNC	cyclin C
CCND1	cyclin D1 (PRAD1: parathyroid adenomatosis 1)
CCND2	cyclin D2
CCND3	cyclin D3
CCNE1	cyclin E1
CCNE2	cyclin E2
CCNF	cyclin F
CCNG1	cyclin G1
CCNG2	cyclin G2
CCNH	cyclin H
CCNI	cyclin I
CCNI	cyclin I
CCNK	cyclin K
CCNT1	cyclin T1
CCNT2	cyclin T2
CCR1	chemokine (C-C motif) receptor 1
CCR2	chemokine (C-C motif) receptor 2
CCR5	chemokine (C-C motif) receptor 5
CCR6	chemokine (C-C motif) receptor 6
CCR7	chemokine (C-C motif) receptor 7
CCRK	cell cycle related kinase
CCRL2	chemokine (C-C motif) receptor-like 2
CCS	copper chaperone for superoxide dismutase
CCT2	chaperonin containing TCP1, subunit 2 (beta)
CCT3	chaperonin containing TCP1, subunit 3 (gamma)
CCT4	chaperonin containing TCP1, subunit 4 (delta)
CCT5	chaperonin containing TCP1, subunit 5 (epsilon)
CCT6A	chaperonin containing TCP1, subunit 6A (zeta 1)
CCT6B	chaperonin containing TCP1, subunit 6B (zeta 2)
CCT7	chaperonin containing TCP1, subunit 7 (eta)
CCT8	(B)chaperonin containing TCP1, subunit 8 (theta)
CD14	CD14 antigen
CD151	CD151 antigen
CD163	CD163 antigen
CD164	CD164 antigen, sialomucin
CD19	CD19 antigen
CD1A	CD1A antigen, a polypeptide
CD1B	CD1B antigen, b polypeptide
CD1C	CD1C antigen, c polypeptide
CD1D	CD1D antigen, d polypeptide
CD2	CD2 antigen (p50), sheep red blood cell receptor
CD22	CD22 antigen
CD24	CD24 antigen (small cell lung carcinoma cluster 4 antigen)
CD28	CD28 antigen (Tp44)
CD2AP	CD2-associated protein
CD2BP2	CD2 antigen (cytoplasmic tail)-binding protein 2
CD33	CD33 antigen (gp67)
CD34	CD34 antigen
CD36	CD36 antigen (collagen type I receptor, thrombospondin receptor)
CD36L1	CD36 antigen (collagen type I receptor, thrombospondin receptor)-like 1
CD37	CD37 antigen
CD38	CD38 antigen (p45)
CD3D	CD3D antigen, delta polypeptide (TiT3 complex)
CD3E	CD3E antigen, epsilon polypeptide (TiT3 complex)
CD3G	CD3G antigen, gamma polypeptide (TiT3 complex)
CD3Z	CD3Z antigen, zeta polypeptide (TiT3 complex)
CD4	CD4 antigen (p55)
CD44	CD44 antigen (homing function and Indian blood group system)
CD47	CD47 antigen (Rh-related antigen, integrin-associated signal transducer)
CD5	CD5 antigen (p56-62)
CD53	CD53 antigen
CD58	CD58 antigen, (lymphocyte function-associated antigen 3)
CD59	CD59 antigen p18-20 (antigen identified by monoclonal antibodies 16.3A5, EJ16, EJ30, EL32 and G344)
CD5L	CD5 antigen-like (scavenger receptor cysteine rich family)
CD6	CD6 antigen
CD63	CD63 antigen (melanoma 1 antigen)
CD68	CD68 antigen
CD68	CD68 antigen
CD69	CD69 antigen (p60, early T-cell activation antigen)
CD7	CD7 antigen (p41)
CD72	CD72 antigen
CD79A	CD79A antigen (immunoglobulin-associated alpha)
CD79B	CD79B antigen (immunoglobulin-associated beta)
CD80	CD80 antigen (CD28 antigen ligand 1, B7-1 antigen)
CD81	CD81 antigen (target of antiproliferative antibody 1)
CD83	CD83 antigen (activated B lymphocytes, immunoglobulin superfamily)
CD84	CD84 antigen (leukocyte antigen)
CD86	CD86 antigen (CD28 antigen ligand 2, B7-2 antigen)
CD8A	CD8 antigen, alpha polypeptide (p32)
CD8B1	CD8 antigen, beta polypeptide 1 (p37)
CD9	CD9 antigen (p24)
CD97	CD97 antigen
CDA	cytidine deaminase
CDC10	CDC10 (cell division cycle 10, S. cerevisiae, homolog)
CDC14A	CDC14 (cell division cycle 14, S. cerevisiae) homolog A
CDC14B	CDC14 (cell division cycle 14, S. cerevisiae) homolog B
CDC16	CDC16 (cell division cycle 16, S. cerevisiae, homolog)
CDC2	cell division cycle 2, G1 to S and G2 to M
CDC20	CDC20 (cell division cycle 20, S. cerevisiae, homolog)
CDC23	CDC23 (cell division cycle 23, yeast, homolog)
CDC25A	cell division cycle 25A
CDC25B	cell division cycle 25B
CDC25C	cell division cycle 25C
CDC27	cell division cycle 27
CDC34	cell division cycle 34
CDC37	CDC37 (cell division cycle 37, S. cerevisiae, homolog)
CDC42	cell division cycle 42 (GTP-binding protein, 25kD)
CDC42	cell division cycle 42 (GTP-binding protein, 25kD)
CDC42BPB	CDC42-binding protein kinase beta (DMPK-like)
CDC45L	CDC45 (cell division cycle 45, S.cerevisiae, homolog)-like
CDC4L	cell division cycle 4-like
CDC5L	CDC5 (cell division cycle 5, S. pombe, homolog)-like
CDC6	CDC6 (cell division cycle 6, S. cerevisiae) homolog
CDC7L1	CDC7 (cell division cycle 7, S. cerevisiae, homolog)-like 1
CDH1	cadherin 1, type 1, E-cadherin (epithelial)
CDH11	cadherin 11, type 2, OB-cadherin (osteoblast)
CDH12	cadherin 12, type 2 (N-cadherin 2)
CDH12	cadherin 12, type 2 (N-cadherin 2)
CDH13	cadherin 13, H-cadherin (heart)
CDH15	cadherin 15, M-cadherin (myotubule)
CDH16	cadherin 16, KSP-cadherin
CDH17	cadherin 17, LI cadherin (liver-intestine)
CDH18	cadherin 18, type 2
CDH19	cadherin 19, type 2
CDH2	cadherin 2, type 1, N-cadherin (neuronal)
CDH3	cadherin 3, type 1, P-cadherin (placental)
CDH4	cadherin 4, type 1, R-cadherin (retinal)
CDH5	cadherin 5, type 2, VE-cadherin (vascular epithelium)
CDH6	cadherin 6, type 2, K-cadherin (fetal kidney)
CDIPT	CDP-diacylglycerol--inositol 3-phosphatidyltransferase (phosphatidylinositol synthase)
CDK10	cyclin-dependent kinase (CDC2-like) 10
CDK2	cyclin-dependent kinase 2
CDK3	cyclin-dependent kinase 3
CDK4	cyclin-dependent kinase 4
CDK5	cyclin-dependent kinase 5
CDK5R1	cyclin-dependent kinase 5, regulatory subunit 1 (p35)
CDK5R2	cyclin-dependent kinase 5, regulatory subunit 2 (p39)
CDK6	cyclin-dependent kinase 6
CDK7	cyclin-dependent kinase 7 (homolog of Xenopus MO15 cdk-activating kinase)
CDK8	cyclin-dependent kinase 8
CDK9	cyclin-dependent kinase 9 (CDC2-related kinase)
CDKL3	cyclin-dependent kinase-like 3
CDKN1A	cyclin-dependent kinase inhibitor 1A (p21, Cip1)
CDKN1B	cyclin-dependent kinase inhibitor 1B (p27, Kip1)
CDKN1C	cyclin-dependent kinase inhibitor 1C (p57, Kip2)
CDKN2A	cyclin-dependent kinase inhibitor 2A (melanoma, p16, inhibits CDK4)
CDKN2C	cyclin-dependent kinase inhibitor 2C (p18, inhibits CDK4)
CDKN2D	cyclin-dependent kinase inhibitor 2D (p19, inhibits CDK4)
CDKN3	cyclin-dependent kinase inhibitor 3 (CDK2-associated dual specificity phosphatase)
CDO1	cysteine dioxygenase, type I
CDR1	cerebellar degeneration-related protein (34kD)
CDR2	cerebellar degeneration-related protein (62kD)
CDS1	CDP-diacylglycerol synthase (phosphatidate cytidylyltransferase) 1
CDS2	CDP-diacylglycerol synthase (phosphatidate cytidylyltransferase) 2
CDSN	corneodesmosin
CDX1	caudal type homeo box transcription factor 1
CDX2	caudal type homeo box transcription factor 2
CDYL	chromodomain protein, Y chromosome-like
CEA	Carcinoma embroynic antigen
CEACAM1	carcinoembryonic antigen-related cell adhesion molecule 1 (biliary glycoprotein)
CEACAM4	carcinoembryonic antigen-related cell adhesion molecule 4
CEACAM5	carcinoembryonic antigen-related cell adhesion molecule 5
CEACAM6	carcinoembryonic antigen-related cell adhesion molecule 6 (non-specific cross reacting antigen)
CEACAM7	carcinoembryonic antigen-related cell adhesion molecule 7
CEBPA	CCAAT/enhancer binding protein (C/EBP), alpha
CEBPB	CCAAT/enhancer binding protein (C/EBP), beta
CEBPD	CCAAT/enhancer binding protein (C/EBP), delta
CEBPG	CCAAT/enhancer binding protein (C/EBP), gamma
CELSR1	cadherin, EGF LAG seven-pass G-type receptor 1, flamingo (Drosophila) homolog
CELSR2	cadherin, EGF LAG seven-pass G-type receptor 2, flamingo (Drosophila) homolog
CELSR3	cadherin, EGF LAG seven-pass G-type receptor 3, flamingo (Drosophila) homolog
CENPA	centromere protein A (17kD)
CENPB	centromere protein B (80kD)
CENPC1	centromere protein C 1
CENPE	centromere protein E (312kD)
CENPF	centromere protein F (350/400kD, mitosin)
CEP1	centrosomal protein 1
CEP2	centrosomal protein 2
CEP2	Cdc42 effector protein 2
CEP3	Cdc42 effector protein 3
CEPT1	choline/ethanolaminephosphotransferase
CES1	carboxylesterase 1 (monocyte/macrophage serine esterase 1)
CES2	carboxylesterase 2 (intestine, liver)
CETN1	centrin, EF-hand protein, 1
CETN2	centrin, EF-hand protein, 2
CETN3	centrin, EF-hand protein, 3 (CDC31 yeast homolog)
CETP	cholesteryl ester transfer protein, plasma
CFDP1	craniofacial development protein 1
CFL2	cofilin 2 (muscle)
CFLAR	CASP8 and FADD-like apoptosis regulator
CFTR	cystic fibrosis transmembrane conductance regulator, ATP-binding cassette (sub-family C, member 7)
CG005	hypothetical protein from BCRA2 region
CGA	glycoprotein hormones, alpha polypeptide
CGB	chorionic gonadotropin, beta polypeptide
CGBP	CpG binding protein
CGGBP1	CGG triplet repeat binding protein 1
CGI-142	CGI-142
CGI-204	CGI-204 protein
CGI-204	CGI-204 protein
CGI-51	CGI-51 protein
CGR11	cell growth regulatory with EF-hand domain
CGR19	cell growth regulatory with ring finger domain
CGRP-RCP	calcitonin gene-related peptide-receptor component protein
CGTHBA	Conserved gene telomeric to alpha globin cluster
CH1	membrane protein CH1
CH25H	cholesterol 25-hydroxylase
CHAD	chondroadherin
CHAF1A	chromatin assembly factor 1, subunit A (p150)
CHAF1B	chromatin assembly factor 1, subunit B (p60)
CHC1	chromosome condensation 1
CHC1L	chromosome condensation 1-like
CHD1	chromodomain helicase DNA binding protein 1
CHD2	chromodomain helicase DNA binding protein 2
CHD3	chromodomain helicase DNA binding protein 3
CHD4	chromodomain helicase DNA binding protein 4
CHEK1	CHK1 (checkpoint, S.pombe) homolog
CHES1	checkpoint suppressor 1
CHGB	chromogranin B (secretogranin 1)
CHI3L1	chitinase 3-like 1 (cartilage glycoprotein-39)
CHI3L2	chitinase 3-like 2
CHIT1	chitinase 1 (chitotriosidase)
CHK	choline kinase
CHKL	choline kinase-like
CHL1	cell adhesion molecule with homology to L1CAM (close homologue of L1)
CHM	choroideremia (Rab escort protein 1)
CHM-I	chondromodulin I precursor
CHML	choroideremia-like (Rab escort protein 2)
CHN1	chimerin (chimaerin) 1
CHN2	chimerin (chimaerin) 2
CHORDC1	cysteine and histidine-rich domain (CHORD)-containing, zinc-binding protein 1
CHP	calcium binding protein P22
CHRM3	cholinergic receptor, muscarinic 3
CHRNA5	cholinergic receptor, nicotinic, alpha polypeptide 5
CHRNA7	cholinergic receptor, nicotinic, alpha polypeptide 7
CHRNA7	cholinergic receptor, nicotinic, alpha polypeptide 7
CHRNB4	cholinergic receptor, nicotinic, beta polypeptide 4
CHRNE	cholinergic receptor, nicotinic, epsilon polypeptide
CHS1	Chediak-Higashi syndrome 1
CHST1	carbohydrate (keratan sulfate Gal-6) sulfotransferase 1
CHST2	carbohydrate (chondroitin 6/keratan) sulfotransferase 2
CHST3	carbohydrate (chondroitin 6/keratan) sulfotransferase 3
CHUK	conserved helix-loop-helix ubiquitous kinase
CIAO1	WD40 protein Ciao1
CILP	cartilage intermediate layer protein, nucleotide pyrophosphohydrolase
CINP	from HeLa cyclin-dependent kinase 2 interacting protein
CIR	CBF1 interacting corepressor
CIRBP	cold inducible RNA-binding protein
CISH	cytokine inducible SH2-containing protein
CIT	citron (rho-interacting, serine/threonine kinase 21)
CITED1	Cbp/p300-interacting transactivator, with Glu/Asp-rich carboxy-terminal domain, 1
CITED2	Cbp/p300-interacting transactivator, with Glu/Asp-rich carboxy-terminal domain, 2
CIZ1	Cip1-interacting zinc finger protein
CKAP1	cytoskeleton-associated protein 1
CKB	creatine kinase, brain
CKM	creatine kinase, muscle
CKMT2	creatine kinase, mitochondrial 2 (sarcomeric)
CKN1	Cockayne syndrome 1 (classical)
CKS1	CDC28 protein kinase 1
CKS2	CDC28 protein kinase 2
CKTSF1B1	cysteine knot superfamily 1, BMP antagonist 1
CLC	Charot-Leyden crystal protein
CLCA1	chloride channel, calcium activated, family member 1
CLCA2	chloride channel, calcium activated, family member 2
CLCN2	chloride channel 2
CLCN3	chloride channel 3
CLCN4	chloride channel 4
CLCN5	chloride channel 5 (nephrolithiasis 2, X-linked, Dent disease)
CLCN6	chloride channel 6
CLCN7	chloride channel 7
CLDN1	claudin 1
CLDN10	claudin 10
CLDN15	claudin 15
CLDN3	claudin 3
CLDN4	claudin 4
CLDN5	claudin 5 (transmembrane protein deleted in velocardiofacial syndrome)
CLDN7	claudin 7
CLDN9	claudin 9
CLECSF1	C-type (calcium dependent, carbohydrate-recognition domain) lectin, superfamily member 1 (cartilage-derived)
CLECSF5	C-type (calcium dependent, carbohydrate-recognition domain) lectin, superfamily member 5
CLECSF6	C-type (calcium dependent, carbohydrate-recognition domain) lectin, superfamily member 6
CLGN	calmegin
CLIC1	chloride intracellular channel 1
CLIC2	chloride intracellular channel 2
CLIC3	chloride intracellular channel 3
CLIC4	chloride intracellular channel 4
CLK1	CDC-like kinase1
CLK2	CDC-like kinase 2
CLK3	CDC-like kinase 3
CLN2	ceroid-lipofuscinosis, neuronal 2, late infantile (Jansky-Bielschowsky disease)
CLN3	ceroid-lipofuscinosis, neuronal 3, juvenile (Batten, Spielmeyer-Vogt disease)
CLN5	ceroid-lipofuscinosis, neuronal 5
CLNS1A	chloride channel, nucleotide-sensitive, 1A
CLOCK	clock (mouse) homolog
CLONE-23970	leucine-rich protein mRNA
CLPP	ClpP (caseinolytic protease, ATP-dependent, proteolytic subunit, E. coli) homolog
CLPS	colipase, pancreatic
CLPTM1	cleft lip and palate associated transmembrane protein 1
CLPX	ClpX (caseinolytic protease X, E. coli) homolog
CLST11240	CLST 11240 protein
CLTA	clathrin, light polypeptide (Lca)
CLTB	clathrin, light polypeptide (Lcb)
CLTC	clathrin, heavy polypeptide (Hc)
CLTCL1	clathrin, heavy polypeptide-like 1
CLUL1	clusterin-like 1 (retinal)
CMAH	cytidine monophosphate-N-acetylneuraminic acid hydroxylase (CMP-N-acetylneuraminate monooxygenase)
CNGA1	cyclic nucleotide gated channel alpha 1
CNIL	cornichon-like
CNK	cytokine-inducible kinase
CNK1	connector enhancer of KSR-like (Drosophila kinase suppressor of ras)
CNN1	calponin 1, basic, smooth muscle
CNN2	calponin 2
CNN3	calponin 3, acidic
CNOT3	CCR4-NOT transcription complex, subunit 3
CNOT4	CCR4-NOT transcription complex, subunit 4
CNOT8	CCR4-NOT transcription complex, subunit 8
CNP	2',3'-cyclic nucleotide 3' phosphodiesterase
CNR1	cannabinoid receptor 1 (brain)
CNR2	cannabinoid receptor 2 (macrophage)
CNTN1	contactin 1
CNTN2	contactin 2 (axonal)
CNTN4	contactin 4
CNTN6	contactin 6
CNTNAP1	contactin associated protein 1
COCH	coagulation factor C (Limulus polyphemus) homology (cochlin)
COIL	coilin
COL10A1	collagen, type X, alpha 1 (Schmid metaphyseal chondrodysplasia)
COL11A1	collagen, type XI, alpha 1
COL11A2	collagen, type XI, alpha 2
COL11A2	collagen, type XI, alpha 2
COL13A1	collagen, type XIII, alpha 1
COL14A1	collagen, type XIV, alpha 1 (undulin)
COL15A1	collagen, type XV, alpha 1
COL16A1	collagen, type XVI, alpha 1
COL17A1	collagen, type XVII, alpha 1
COL18A1	collagen, type XVIII, alpha 1
COL1A1	collagen, type I, alpha 1
COL1A2	collagen, type I, alpha 2
COL2A1	collagen, type II, alpha 1 (primary osteoarthritis, spondyloepiphyseal dysplasia, congenital)
COL3A1	collagen, type III, alpha 1 (Ehlers-Danlos syndrome type IV, autosomal dominant)
COL4A1	collagen, type IV, alpha 1
COL4A2	collagen, type IV, alpha 2
COL4A3BP	collagen, type IV, alpha 3 (Goodpasture antigen) binding protein
COL4A4	collagen, type IV, alpha 4
COL4A6	collagen, type IV, alpha 6
COL5A1	collagen, type V, alpha 1
COL5A2	collagen, type V, alpha 2
COL5A3	collagen, type V, alpha 3
COL6A1	collagen, type VI, alpha 1
COL6A2	collagen, type VI, alpha 2
COL6A2	collagen, type VI, alpha 2
COL6A2	collagen, type VI, alpha 2
COL6A3	collagen, type VI, alpha 3
COL7A1	collagen, type VII, alpha 1 (epidermolysis bullosa, dystrophic, dominant and recessive)
COL8A1	collagen, type VIII, alpha 1
COL8A2	collagen, type VIII, alpha 2
COL9A1	collagen, type IX, alpha 1
COLEC10	collectin sub-family member 10 (C-type lectin)
COLQ	collagen-like tail subunit (single strand of homotrimer) of asymmetric acetylcholinesterase
COMP	cartilage oligomeric matrix protein (pseudoachondroplasia, epiphyseal dysplasia 1, multiple)
COMT	catechol-O-methyltransferase
COP9	COP9 homolog
COPA	coatomer protein complex, subunit alpha
COPB	coatomer protein complex, subunit beta
COPB2	coatomer protein complex, subunit beta 2 (beta prime)
COPE	coatomer protein complex, subunit epsilon
COPEB	core promoter element binding protein
COPG2	coatomer protein complex, subunit gamma 2
COPS3	COP9 (constitutive photomorphogenic, Arabidopsis, homolog) subunit 3
COPS5	COP9 (constitutive photomorphogenic, Arabidopsis, homolog) subunit 5
COPS7A	COP9 complex subunit 7a
COQ7	coenzyme Q, 7 (rat, yeast) homolog
CORO1A	coronin, actin-binding protein, 1A
CORO1C	coronin, actin-binding protein, 1C
CORO2A	coronin, actin-binding protein, 2A
CORO2B	coronin, actin-binding protein, 2B
CORT	cortistatin
COVA1	cytosolic ovarian carcinoma antigen 1
COX11	COX11 (yeast) homolog, cytochrome c oxidase assembly protein
COX11	COX11 (yeast) homolog, cytochrome c oxidase assembly protein
COX15	COX15 (yeast) homolog, cytochrome c oxidase assembly protein
COX17	COX17 (yeast) homolog, cytochrome c oxidase assembly protein
COX5A	cytochrome c oxidase subunit Va
COX5B	cytochrome c oxidase subunit Vb
COX6A1	cytochrome c oxidase subunit VIa polypeptide 1
COX6A2	cytochrome c oxidase subunit VIa polypeptide 2
COX6B	cytochrome c oxidase subunit VIb
COX6C	cytochrome c oxidase subunit VIc
COX7A1	cytochrome c oxidase subunit VIIa polypeptide 1 (muscle)
COX7A2	cytochrome c oxidase subunit VIIa polypeptide 2 (liver)
COX7A2L	cytochrome c oxidase subunit VIIa polypeptide 2 like
COX7C	cytochrome c oxidase subunit VIIc
COX8	cytochrome c oxidase subunit VIII
CP	ceruloplasmin (ferroxidase)
CPA1	carboxypeptidase A1 (pancreatic)
CPA2	carboxypeptidase A2 (pancreatic)
CPA3	carboxypeptidase A3 (mast cell)
CPB1	carboxypeptidase B1 (tissue)
CPD	carboxypeptidase D
CPE	carboxypeptidase E
CPN1	carboxypeptidase N, polypeptide 1, 50kD
CPNE1	copine I
CPNE3	copine III
CPNE6	copine VI (neuronal)
CPO	coproporphyrinogen oxidase (coproporphyria, harderoporphyria)
CPR2	cell cycle progression 2 protein
CPS1	carbamoyl-phosphate synthetase 1, mitochondrial
CPSF1	cleavage and polyadenylation specific factor 1, 160kD subunit
CPSF2	cleavage and polyadenylation specific factor 2, 100kD subunit
CPSF4	cleavage and polyadenylation specific factor 4, 30kD subunit
CPSF6	cleavage and polyadenylation specific factor 6, 68kD subunit
CPT1A	carnitine palmitoyltransferase I, liver
CPT1B	carnitine palmitoyltransferase I, muscle
CPZ	carboxypeptidase Z
CR1	complement component (3b/4b) receptor 1, including Knops blood group system
CR2	complement component (3d/Epstein Barr virus) receptor 2
CRA	cisplatin resistance associated
CRABP1	cellular retinoic acid-binding protein 1
CRADD	CASP2 and RIPK1 domain containing adaptor with death domain
CRAT	carnitine acetyltransferase
CREBBP	CREB binding protein (Rubinstein-Taybi syndrome)
CREBL1	cAMP responsive element binding protein-like 1
CREBL2	cAMP responsive element binding protein-like 2
CREG	cellular repressor of E1A-stimulated genes
CREM	cAMP responsive element modulator
CRF	C1q-related factor
CRH	corticotropin releasing hormone
CRHBP	corticotropin releasing hormone-binding protein
CRHR1	corticotropin releasing hormone receptor 1
CRI1	CREBBP/EP300 inhibitory protein 1
CRIP1	cysteine-rich protein 1 (intestinal)
CRIP2	cysteine-rich protein 2
CRKL	v-crk avian sarcoma virus CT10 oncogene homolog-like
CrkRS	CDC2-related protein kinase 7
CRLF1	cytokine receptor-like factor 1
CRMP1	collapsin response mediator protein 1
CRN	crooked neck protein (crn)
CROC4	transcriptional activator of the c-fos promoter
CRP	C-reactive protein, pentraxin-related
CRSP2	cofactor required for Sp1 transcriptional activation, subunit 2 (150kD)
CRSP3	cofactor required for Sp1 transcriptional activation, subunit 3 (130kD)
CRSP6	cofactor required for Sp1 transcriptional activation, subunit 6 (77kD)
CRSP8	cofactor required for Sp1 transcriptional activation, subunit 8 (34kD)
CRSP9	cofactor required for Sp1 transcriptional activation, subunit 9 (33kD)
CRTAM	class-I MHC-restricted T cell associated molecule
CRTAP	cartilage associated protein
CRTL1	cartilage linking protein 1
CRY1	cryptochrome 1 (photolyase-like)
CRY2	cryptochrome 2 (photolyase-like)
CRYAA	crystallin, alpha A
CRYAB	crystallin, alpha B
CRYBA1	crystallin, beta A1
CRYBA4	crystallin, beta A4
CRYBB1	crystallin, beta B1
CRYGA	crystallin, gamma A
CRYGC	crystallin, gamma C
CRYM	crystallin, mu
CRYZ	crystallin, zeta (quinone reductase)
CS	citrate synthase
CS-1	calcineurin-binding protein calsarcin-1
CSDA	cold shock domain protein A
CSE1L	chromosome segregation 1 (yeast homolog)-like
CSEN	Calsenilin, presenilin-binding protein, EF hand transcription factor
CSF1	colony stimulating factor 1 (macrophage)
CSF1R	colony stimulating factor 1 receptor, formerly McDonough feline sarcoma viral (v-fms) oncogene homolog
CSF2	colony stimulating factor 2 (granulocyte-macrophage)
CSF2RB	colony stimulating factor 2 receptor, beta, low-affinity (granulocyte-macrophage)
CSF3R	colony stimulating factor 3 receptor (granulocyte)
CSK	c-src tyrosine kinase
CSNK1D	casein kinase 1, delta
CSNK1E	casein kinase 1, epsilon
CSNK1G2	casein kinase 1, gamma 2
CSNK1G3	casein kinase 1, gamma 3
CSNK2A1	casein kinase 2, alpha 1 polypeptide
CSNK2A2	casein kinase 2, alpha prime polypeptide
CSNK2B	casein kinase 2, beta polypeptide
CSPG2	chondroitin sulfate proteoglycan 2 (versican)
CSPG3	chondroitin sulfate proteoglycan 3 (neurocan)
CSPG4	chondroitin sulfate proteoglycan 4 (melanoma-associated)
CSPG5	(Mix)chondroitin sulfate proteoglycan 5 (neuroglycan C)
CSPG6	chondroitin sulfate proteoglycan 6 (bamacan)
CSR1	CSR1 protein
CSRP1	cysteine and glycine-rich protein 1
CSRP2	cysteine and glycine-rich protein 2
CSRP3	cysteine and glycine-rich protein 3 (cardiac LIM protein)
CST	cerebroside (3'-phosphoadenylylsulfate:galactosylceramide 3') sulfotransferase
CST3	cystatin C (amyloid angiopathy and cerebral hemorrhage)
CST4	cystatin S
CST6	cystatin E/M
CST7	cystatin F (leukocystatin)
CST8	cystatin 8 (cystatin-related epididymal specific)
CSTA	cystatin A (stefin A)
CSTB	cystatin B (stefin B)
CSTF1	cleavage stimulation factor, 3' pre-RNA, subunit 1, 50kD
CSTF2	cleavage stimulation factor, 3' pre-RNA, subunit 2, 64kD
CSTF3	cleavage stimulation factor, 3' pre-RNA, subunit 3, 77kD
CSX	cardiac-specific homeo box
CTAG1	cancer/testis antigen
CTBP1	C-terminal binding protein 1
CTBP2	C-terminal binding protein 2
CTBS	chitobiase, di-N-acetyl-
CTBS	chitobiase, di-N-acetyl-
CTCF	CCCTC-binding factor (zinc finger protein)
CTD6	angiopoietin-like factor
CTDP1	CTD (carboxy-terminal domina, RNA polymerase II, polypeptide A) phosphatase, subunit 1
CTF1	cardiotrophin 1
CTGF	connective tissue growth factor
CTH	cystathionase (cystathionine gamma-lyase)
CTL1	transporter-like protein
CTNNA1	catenin (cadherin-associated protein), alpha 1 (102kD)
CTNNA2	catenin (cadherin-associated protein), alpha 2
CTNNAL1	catenin (cadherin-associated protein), alpha-like 1
CTNND1	catenin (cadherin-associated protein), delta 1
CTNND2	catenin (cadherin-associated protein), delta 2 (neural plakophilin-related arm-repeat protein)
CTNS	cystinosis, nephropathic
CTPS	CTP synthase
CTRB1	chymotrypsinogen B1
CTRL	chymotrypsin-like
CTSC	cathepsin C
CTSD	cathepsin D (lysosomal aspartyl protease)
CTSE	cathepsin E
CTSF	cathepsin F
CTSG	cathepsin G
CTSH	cathepsin H
CTSK	cathepsin K (pycnodysostosis)
CTSL	cathepsin L
CTSL2	cathepsin L2
CTSO	cathepsin O
CTSS	cathepsin S
CTSW	cathepsin W (lymphopain)
CTSZ	cathepsin Z
CTXL	cortic al thymocyte receptor (X. laevis CTX) like
CUBN	cubilin (intrinsic factor-cobalamin receptor)
CUGBP1	CUG triplet repeat, RNA-binding protein 1
CUGBP2	CUG triplet repeat, RNA-binding protein 2
CUL1	cullin 1
CUL2	cullin 2
CUL4A	cullin 4A
CUL4B	cullin 4B
CUL5	cullin 5
CUTL1	cut (Drosophila)-like 1 (CCAAT displacement protein)
CX3CR1	chemokine (C-X3-C) receptor 1
CX46.6	connexin46.6
CXADR	coxsackie virus and adenovirus receptor
CXCR4	chemokine (C-X-C motif), receptor 4 (fusin)
CXORF1	chromosome X open reading frame 1
CXORF12	chromosome X open reading frame 12
CXORF6	chromosome X open reading frame 6
CXX1	CAAX box 1
CYB5	cytochrome b-5
CYB561	cytochrome b-561
CYB5-M	cytochrome b5 outer mitochondrial membrane precursor
CYB5-M	cytochrome b5 outer mitochondrial membrane precursor
CYBA	cytochrome b-245, alpha polypeptide
CYBB	cytochrome b-245, beta polypeptide (chronic granulomatous disease)
CYC1	cytochrome c-1
CYLC2	cylicin, basic protein of sperm head cytoskeleton 2
CYP11A	cytochrome P450, subfamily XIA (cholesterol side chain cleavage)
CYP11B1	cytochrome P450, subfamily XIB (steroid 11-beta-hydroxylase), polypeptide 1
CYP17	cytochrome P450, subfamily XVII (steroid 17-alpha-hydroxylase), adrenal hyperplasia
CYP19	cytochrome P450, subfamily XIX (aromatization of androgens)
CYP1A1	cytochrome P450, subfamily I (aromatic compound-inducible), polypeptide 1
CYP1A2	cytochrome P450, subfamily I (aromatic compound-inducible), polypeptide 2
CYP1B1	cytochrome P450, subfamily I (dioxin-inducible), polypeptide 1 (glaucoma 3, primary infantile)
CYP26A1	cytochrome P450, subfamily XXVIA, polypeptide 1
CYP27A1	cytochrome P450, subfamily XXVIIA (steroid 27-hydroxylase, cerebrotendinous xanthomatosis), polypeptide 1
CYP27B1	cytochrome P450, subfamily XXVIIB (25-hydroxyvitamin D-1-alpha-hydroxylase), polypeptide 1
CYP2A6	cytochrome P450, subfamily IIA (phenobarbital-inducible), polypeptide 6
CYP2A7	cytochrome P450, subfamily IIA (phenobarbital-inducible), polypeptide 7
CYP2B6	cytochrome P450, subfamily IIB (phenobarbital-inducible), polypeptide 6
CYP2C8	cytochrome P450, subfamily IIC (mephenytoin 4-hydroxylase), polypeptide 8
CYP2C9	cytochrome P450, subfamily IIC (mephenytoin 4-hydroxylase), polypeptide 9
CYP2D7AP	cytochrome P450, subfamily IID (debrisoquine, sparteine, etc., -metabolising), polypeptide 7a (pseudogene)
CYP2E	cytochrome P450, subfamily IIE (ethanol-inducible)
CYP2J2	cytochrome P450, subfamily IIJ (arachidonic acid epoxygenase) polypeptide 2
CYP2S1	cytochrome P450, subfamily IIS, polypeptide 1
CYP39A1	oxysterol 7alpha-hydroxylase
CYP3A4	cytochrome P450, subfamily IIIA (niphedipine oxidase), polypeptide 4
CYP3A4	cytochrome P450, subfamily IIIA (niphedipine oxidase), polypeptide 4
CYP3A5	cytochrome P450, subfamily IIIA (niphedipine oxidase), polypeptide 5
CYP46	cytochrome P450, subfamily 46 (cholesterol 24-hydroxylase)
CYP4A11	cytochrome P450, subfamily IVA, polypeptide 11
CYP4B1	cytochrome P450, subfamily IVB, polypeptide 1
CYP4F3	cytochrome P450, subfamily IVF, polypeptide 3 (leukotriene B4 omega hydroxylase)
CYP4F8	cytochrome P450, subfamily IVF, polypeptide 8
CYP51	cytochrome P450, 51 (lanosterol 14-alpha-demethylase)
CYP7B1	cytochrome P450, subfamily VIIB (oxysterol 7 alpha-hydroxylase), polypeptide 1
CYP8B1	cytochrome P450, subfamily VIIIB (sterol 12-alpha-hydroxylase), polypeptide 1
CYR61	cysteine-rich, angiogenic inducer, 61
D10S170	DNA segment, single copy, probe pH4 (transforming sequence, thyroid-1,
D123	D123 gene product
D13S106E	highly charged protein
D19S1177E	DNA segment on chromosome 19 (unique) 1177 expressed sequence
D1S155E	NRAS-related gene
D21S2056E	DNA segment on chromosome 21 (unique) 2056 expressed sequence
D2S448	Melanoma associated gene
D4S234E	neuron-specific protein
D5S346	DNA segment, single copy probe LNS-CAI/LNS-CAII (deleted in polyposis
D6S51E	HLA-B associated transcript-2
D6S52E	HLA-B associated transcript-3
D8S2298E	reproduction 8
DAB2	disabled (Drosophila) homolog 2 (mitogen-responsive phosphoprotein)
DACH	dachshund (Drosophila) homolog
DAD1	defender against cell death 1
DAF	decay accelerating factor for complement (CD55, Cromer blood group system)
DAG1	dystroglycan 1 (dystrophin-associated glycoprotein 1)
DAO	D-amino-acid oxidase
DAP	death-associated protein
DAP10	DNAX-activation protein 10
DAP3	death associated protein 3
DAPK1	death-associated protein kinase 1
DAPK2	death-associated protein kinase 2
DAPK3	death-associated protein kinase 3
DAPP1	dual adaptor of phosphotyrosine and 3-phosphoinositides
DARS	aspartyl-tRNA synthetase
DATF1	death associated transcription factor 1
DAXX	death-associated protein 6
DAZ	deleted in azoospermia
DAZAP2	DAZ associated protein 2
DAZL	deleted in azoospermia-like
DBCCR1	deleted in bladder cancer chromosome region candidate 1
DBI	diazepam binding inhibitor (GABA receptor modulator, acyl-Coenzyme A binding protein)
DBN1	drebrin 1
DBT	dihydrolipoamide branched chain transacylase (E2 component of branched chain keto acid dehydrogenase complex; maple syrup urine disease)
DBY	DEAD/H (Asp-Glu-Ala-Asp/His) box polypeptide, Y chromosome
DC2	DC2 protein
DCAMKL1	doublecortin and CaM kinase-like 1
DCC	deleted in colorectal carcinoma
DCK	deoxycytidine kinase
DCT	dopachrome tautomerase (dopachrome delta-isomerase, tyrosine-related protein 2)
DCTD	dCMP deaminase
DCTN1	dynactin 1 (p150, Glued (Drosophila) homolog)
DCTN2	dynactin 2 (p50)
DCTN3	dynactin 3 (p22)
DCX	doublecortex; lissencephaly, X-linked (doublecortin)
DD96	epithelial protein up-regulated in carcinoma, membrane associated protein 17
DDAH1	dimethylarginine dimethylaminohydrolase 1
DDAH2	dimethylarginine dimethylaminohydrolase 2
DDB1	damage-specific DNA binding protein 1 (127kD)
DDB2	damage-specific DNA binding protein 2 (48kD)
DDC	dopa decarboxylase (aromatic L-amino acid decarboxylase)
DDO	D-aspartate oxidase
DDR2	discoidin domain receptor family, member 2
DDT	D-dopachrome tautomerase
DDX1	DEAD/H (Asp-Glu-Ala-Asp/His) box polypeptide 1
DDX10	DEAD/H (Asp-Glu-Ala-Asp/His) box polypeptide 10 (RNA helicase)
DDX11	DEAD/H (Asp-Glu-Ala-Asp/His) box polypeptide 11 (S.cerevisiae CHL1-like helicase)
DDX11	DEAD/H (Asp-Glu-Ala-Asp/His) box polypeptide 11 (S.cerevisiae CHL1-like helicase)
DDX16	DEAD/H (Asp-Glu-Ala-Asp/His) box polypeptide 16
DDX17	DEAD/H (Asp-Glu-Ala-Asp/His) box polypeptide 17 (72kD)
DDX18	DEAD/H (Asp-Glu-Ala-Asp/His) box polypeptide 18 (Myc-regulated)
DDX20	DEAD/H (Asp-Glu-Ala-Asp/His) box polypeptide 20, 103kD
DDX24	DEAD/H (Asp-Glu-Ala-Asp/His) box polypeptide 24
DDX26	deleted in cancer 1; RNA helicase HDB/DICE1
DDX3	DEAD/H (Asp-Glu-Ala-Asp/His) box polypeptide 3
DDX5	DEAD/H (Asp-Glu-Ala-Asp/His) box polypeptide 5 (RNA helicase, 68kD)
DDX6	DEAD/H (Asp-Glu-Ala-Asp/His) box polypeptide 6 (RNA helicase, 54kD)
DDX8	DEAD/H (Asp-Glu-Ala-Asp/His) box polypeptide 8 (RNA helicase)
DDX9	DEAD/H (Asp-Glu-Ala-Asp/His) box polypeptide 9 (RNA helicase A, nuclear DNA helicase II; leukophysin)
DDXBP1	DEAD/H (Asp-Glu-Ala-Asp/His) box binding protein 1
DEAF1	deformed epidermal autoregulatory factor 1 (Drosophila)
DECR1	2,4-dienoyl CoA reductase 1, mitochondrial
DED	apoptosis antagonizing transcription factor
DEDD	death effector domain-containing
DEFA1	defensin, alpha 1, myeloid-related sequence
DEFA4	defensin, alpha 4, corticostatin
DEFB1	defensin, beta 1
DEK	DEK oncogene (DNA binding)
DELGEF	deafness locus associated putative guanine nucleotide exchange factor
DEPP	decidual protein induced by progesterone
DF	D component of complement (adipsin)
DFFA	DNA fragmentation factor, 45 kD, alpha polypeptide
DFNA5	deafness, autosomal dominant 5
DGAT	diacylglycerol O-acyltransferase (mouse) homolog
DGCR2	DiGeorge syndrome critical region gene 2
DGCR6	DiGeorge syndrome critical region gene 6
DGKA	diacylglycerol kinase, alpha (80kD)
DGKD	diacylglycerol kinase, delta (130kD)
DGKH	diacylglycerol kinase, eta
DGKI	diacylglycerol kinase, iota
DGKZ	diacylglycerol kinase, zeta (104kD)
DGS-A	DiGeorge syndrome gene A
DGS-D	DiGeorge syndrome gene D
DHCR7	7-dehydrocholesterol reductase
DHODH	dihydroorotate dehydrogenase
DHODH	dihydroorotate dehydrogenase
DHPS	deoxyhypusine synthase
DIA4	diaphorase (NADH/NADPH) (cytochrome b-5 reductase)
DIM1	similar to S. pombe dim1+
DIO1	deiodinase, iodothyronine, type I
DIO2	deiodinase, iodothyronine, type II
DIO3	deiodinase, iodothyronine, type III
DIP1	D-type cyclin-interacting protein 1
DIPA	hepatitis delta antigen-interacting protein A
DJ-1	RNA-binding protein regulatory subunit
DJ434O14.5	novel putative protein similar to YIL091C yeast hypothetical 84 kD protein from SGA1-KTR7
DJ742C19.2	phorbolin (similar to apolipoprotein B mRNA editing protein)
DKC1	dyskeratosis congenita 1, dyskerin
DKFZP434C013	DKFZP434C013 protein
DKFZP434F0272	hypothetical protein DKFZp434F0272
DKFZP434G0310	hypothetical protein
DKFZp434J0310	hypothetical protein
DKFZP434J1813	DKFZp434J1813 protein
DKFZP434K1772	hyothetical protein
DKFZP434P0721	similar to mouse Xrn1 / Dhm2 protein
DKFZP547G1110	SH2-B homolog
DKFZP564M182	DKFZP564M182 protein
DKFZP566D193	DKFZP566D193 protein
DKFZP586G1122	DKFZP586G1122 protein
DKFZp586O1922	hypothetical protein
DKFZp586O1922	hypothetical protein
DKFZP586P1522	DKFZP586P1522 protein
DKFZp761D1823	hypothetical protein DKFZp761D1823
DKFZp762L0311	hypothetical protein DKFZp762L0311
DKFZp762M186	hypothetical protein DKFZp762M186
DKK1	dickkopf (Xenopus laevis) homolog 1
DKK3	dickkopf (Xenopus laevis) homolog 3
DKK4	dickkopf (Xenopus laevis) homolog 4
DLAT	dihydrolipoamide S-acetyltransferase (E2 component of pyruvate dehydrogenase complex)
DLC1	deleted in liver cancer 1
DLD	dihydrolipoamide dehydrogenase (E3 component of pyruvate dehydrogenase complex, 2-oxo-glutarate complex, branched chain keto acid dehydrogenase complex)
DLEU1	deleted in lymphocytic leukemia, 1
DLEU2	deleted in lymphocytic leukemia, 2
DLG1	discs, large (Drosophila) homolog 1
DLG2	discs, large (Drosophila) homolog 2 (chapsyn-110)
DLG4	discs, large (Drosophila) homolog 4
DLG5	discs, large (Drosophila) homolog 5
DLGAP1	discs, large (Drosophila) homolog-associated protein 1
DLGAP2	discs, large (Drosophila) homolog-associated protein 2
DLK1	delta-like homolog (Drosophila)
DLL1	delta (Drosophila)-like 1
DLST	dihydrolipoamide S-succinyltransferase (E2 component of 2-oxo-glutarate complex)
DLX2	distal-less homeo box 2
DLX4	distal-less homeobox 4
DLX5	distal-less homeo box 5
DMBT1	deleted in malignant brain tumors 1
DMD	dystrophin (muscular dystrophy, Duchenne and Becker types), includes DXS142, DXS164, DXS206, DXS230, DXS239, DXS268, DXS269, DXS270, DXS272
DMP1	dentin matrix acidic phosphoprotein
DMPK	dystrophia myotonica-protein kinase
DMRT1	doublesex and mab-3 related transcription factor 1
DMWD	dystrophia myotonica-containing WD repeat motif
DMXL1	Dmx-like 1
DNA2L	DNA2 (DNA replication helicase, yeast, homolog)-like
DNAH17L	dynein, axonemal, heavy polypeptide 17-like
DNAI1	dynein, axonemal, intermediate polypeptide, 1
DNAJA1	DnaJ (Hsp40) homolog, subfamily A, member 1
DNAJA2	DnaJ (Hsp40) homolog, subfamily A, member 2
DNAJA2	DnaJ (Hsp40) homolog, subfamily A, member 2
DNAJB1	DnaJ (Hsp40) homolog, subfamily B, member 1
DNAJB2	DnaJ (Hsp40) homolog, subfamily B, member 2
DNAJB5	DnaJ (Hsp40) homolog, subfamily B, member 5
DNAJB6	DnaJ (Hsp40) homolog, subfamily B, member 6
DNAJB9	DnaJ (Hsp40) homolog, subfamily B, member 9
DNAJC3	DnaJ (Hsp40) homolog, subfamily C, member 3
DNAJC4	DnaJ (Hsp40) homolog, subfamily C, member 4
DNAJC4	DnaJ (Hsp40) homolog, subfamily C, member 4
DNAJC7	DnaJ (Hsp40) homolog, subfamily C, member 7
DNAJC8	DnaJ (Hsp40) homolog, subfamily C, member 8
DNAJC8	DnaJ (Hsp40) homolog, subfamily C, member 8
DNAJC8	DnaJ (Hsp40) homolog, subfamily C, member 8
DNAL4	dynein, axonemal, light polypeptide 4
DNAM-1	adhesion glycoprotein
DNASE1	deoxyribonuclease I
DNASE1L1	deoxyribonuclease I-like 1
DNASE1L3	deoxyribonuclease I-like 3
DNB5	DNB5
DNCI1	dynein, cytoplasmic, intermediate polypeptide 1
DNCLI2	dynein, cytoplasmic, light intermediate polypeptide 2
DNM1	dynamin 1
DNM1L	dynamin 1-like
DNM2	dynamin 2
DNMT1	DNA (cytosine-5-)-methyltransferase 1
DNMT2	DNA (cytosine-5-)-methyltransferase 2
DNMT3A	DNA (cytosine-5-)-methyltransferase 3 alpha
DNMT3B	DNA (cytosine-5-)-methyltransferase 3 beta
DO	Dombrock blood group
DOC1	downregulated in ovarian cancer 1
DOC1	deleted in oral cancer (mouse, homolog) 1
DOC-1R	tumor suppressor deleted in oral cancer-related 1
DOC2A	double C2-like domains, alpha
DOC2B	double C2-like domains, beta
DOCK1	dedicator of cyto-kinesis 1
DOCK2	dedicator of cyto-kinesis 2
DOCK3	(B)dedicator of cyto-kinesis 3
DOK1	docking protein 1, 62kD (downstream of tyrosine kinase 1)
DOK2	docking protein 2, 56kD
DOM3Z	DOM-3 (C. elegans) homolog Z
DONSON	downstream neighbor of SON
DPAGT1	dolichyl-phosphate (UDP-N-acetylglucosamine) N-acetylglucosaminephosphotransferase 1 (GlcNAc-1-P transferase)
DPEP1	dipeptidase 1 (renal)
DPH2L1	diptheria toxin resistance protein required for diphthamide biosynthesis (Saccharomyces)-like 1
DPH2L2	diptheria toxin resistance protein required for diphthamide biosynthesis (Saccharomyces)-like 2
DPM1	dolichyl-phosphate mannosyltransferase polypeptide 1, catalytic subunit
DPM2	dolichyl-phosphate mannosyltransferase polypeptide 2, regulatory subunit
DPP3	dipeptidylpeptidase III
DPP4	dipeptidylpeptidase IV (CD26, adenosine deaminase complexing protein 2)
DPP6	dipeptidylpeptidase VI
DPT	dermatopontin
DPYD	dihydropyrimidine dehydrogenase
DPYSL2	dihydropyrimidinase-like 2
DPYSL3	dihydropyrimidinase-like 3
DPYSL4	dihydropyrimidinase-like 4
DR1	down-regulator of transcription 1, TBP-binding (negative cofactor 2)
DR6	death receptor 6
DRAP1	DR1-associated protein 1 (negative cofactor 2 alpha)
DRD2	dopamine receptor D2
DRD5	dopamine receptor D5
DREV1	CGI-81 protein
DRG1	developmentally regulated GTP-binding protein 1
DRG2	developmentally regulated GTP-binding protein 2
DRIL1	dead ringer (Drosophila)-like 1
DRIL2	dead ringer (Drosophila)-like 2 (bright and dead ringer)
DRIM	down-regulated in metastasis
DRPLA	dentatorubral-pallidoluysian atrophy (atrophin-1)
DSC1	desmocollin 1
DSC2	desmocollin 2
DSCAM	Down syndrome cell adhesion molecule
DSCR1	Down syndrome critical region gene 1
DSCR1L1	Down syndrome critical region gene 1-like 1
DSCR2	Down syndrome critical region gene 2
DSCR3	Down syndrome critical region gene 3
DSCR4	Down syndrome critical region gene 4
DSG1	desmoglein 1
DSG2	desmoglein 2
DSG3	desmoglein 3 (pemphigus vulgaris antigen)
DSIPI	delta sleep inducing peptide, immunoreactor
DSP	desmoplakin (DPI, DPII)
DSPG3	dermatan sulphate proteoglycan 3
DSS1	Deleted in split-hand/split-foot 1 region
DSS1	Deleted in split-hand/split-foot 1 region
DTNA	dystrobrevin, alpha
DTR	diphtheria toxin receptor (heparin-binding epidermal growth factor-like growth factor)
DTX1	deltex (Drosophila) homolog 1
DTYMK	deoxythymidylate kinase (thymidylate kinase)
DUSP1	dual specificity phosphatase 1
DUSP10	dual specificity phosphatase 10
DUSP11	dual specificity phosphatase 11 (RNA/RNP complex 1-interacting)
DUSP11	dual specificity phosphatase 11 (RNA/RNP complex 1-interacting)
DUSP12	dual specificity phosphatase 12
DUSP2	dual specificity phosphatase 2
DUSP3	dual specificity phosphatase 3 (vaccinia virus phosphatase VH1-related)
DUSP4	dual specificity phosphatase 4
DUSP5	dual specificity phosphatase 5
DUSP6	dual specificity phosphatase 6
DUSP8	dual specificity phosphatase 8
DUSP9	dual specificity phosphatase 9
DUT	dUTP pyrophosphatase
DVL2	dishevelled 2 (homologous to Drosophila dsh)
DVL3	dishevelled 3 (homologous to Drosophila dsh)
DXF68S1E	DNA segment, numerous copies, expressed probes (GS1 gene)
DXS1283E	GS2 gene
DXS1357E	accessory proteins BAP31/BAP29
DXS1357E	accessory proteins BAP31/BAP29
DXS1357E	accessory proteins BAP31/BAP29
DXS6984E	p75NTR-associated cell death executor; ovarian granulosa cell protein (13kD)
DXS9879E	DNA segment on chromosome X (unique) 9879 expressed sequence
DXS9928E	DNA segment on chromosome X (unique) 9928 expressed sequence
DXYS155E	DNA segment on chromosome X and Y (unique) 155 expressed sequence
DYRK1B	dual-specificity tyrosine-(Y)-phosphorylation regulated kinase 1B
DYRK2	dual-specificity tyrosine-(Y)-phosphorylation regulated kinase 2
DYRK3	dual-specificity tyrosine-(Y)-phosphorylation regulated kinase 3
DYRK4	dual-specificity tyrosine-(Y)-phosphorylation regulated kinase 4
DYSF	dysferlin, limb girdle muscular dystrophy 2B (autosomal recessive)
DYT1	dystonia 1, torsion (autosomal dominant; torsin A)
E1B-AP5	E1B-55kDa-associated protein 5
E2-EPF	ubiquitin carrier protein
E2F1	E2F transcription factor 1
E2F3	(B)E2F transcription factor 3
E2F4	E2F transcription factor 4, p107/p130-binding
E2F5	E2F transcription factor 5, p130-binding
E2F6	E2F transcription factor 6
E46L	like mouse brain protein E46
E48	lymphocyte antigen 6 complex, locus D
E4F1	E4F transcription factor 1
EAP30	EAP30 subunit of ELL complex
EBAF	endometrial bleeding associated factor (left-right determination, factor A; transforming growth factor beta superfamily)
EBAG9	estrogen receptor binding site associated, antigen, 9
EBBP	estrogen-responsive B box protein
EBF	early B-cell factor
EBI2	Epstein-Barr virus induced gene 2 (lymphocyte-specific G protein-coupled receptor)
EBI3	Epstein-Barr virus induced gene 3
EBP	emopamil-binding protein (sterol isomerase)
ECE1	endothelin converting enzyme 1
ECEL1	endothelin converting enzyme-like 1
ECGF1	endothelial cell growth factor 1 (platelet-derived)
ECH1	enoyl Coenzyme A hydratase 1, peroxisomal
ECHS1	enoyl Coenzyme A hydratase, short chain, 1, mitochondrial
ECM1	extracellular matrix protein 1
ECM2	(Mix)extracellular matrix protein 2, female organ and adipocyte specific
ECT2	epithelial cell transforming sequence 2 oncogene
ED1	ectodermal dysplasia 1, anhidrotic
EDAG-1	hypothetical protein EDAG-1
EDG1	endothelial differentiation, sphingolipid G-protein-coupled receptor, 1
EDG2	endothelial differentiation, lysophosphatidic acid G-protein-coupled receptor, 2
EDG4	endothelial differentiation, lysophosphatidic acid G-protein-coupled receptor, 4
EDG6	endothelial differentiation, G-protein-coupled receptor 6
EDN1	endothelin 1
EDN2	endothelin 2
EDN3	endothelin 3
EDNRA	endothelin receptor type A
EDNRB	endothelin receptor type B
EDR1	early development regulator 1 (homolog of polyhomeotic 1)
EDR2	early development regulator 2 (homolog of polyhomeotic 2)
EEA1	early endosome antigen 1, 162kD
EED	embryonic ectoderm development
EEF1A1	eukaryotic translation elongation factor 1 alpha 1
EEF1A2	eukaryotic translation elongation factor 1 alpha 2
EEF1D	eukaryotic translation elongation factor 1 delta (guanine nucleotide exchange protein)
EEF1E1	eukaryotic translation elongation factor 1 epsilon 1
EEF1G	eukaryotic translation elongation factor 1 gamma
EEF2	eukaryotic translation elongation factor 2
EFEMP1	EGF-containing fibulin-like extracellular matrix protein 1
EFEMP2	EGF-containing fibulin-like extracellular matrix protein 2
EFNA1	ephrin-A1
EFNA4	ephrin-A4
EFNB1	ephrin-B1
EFNB2	ephrin-B2
EFNB3	ephrin-B3
EFS2	signal transduction protein (SH3 containing)
EGF	epidermal growth factor (beta-urogastrone)
EGFL3	EGF-like-domain, multiple 3
EGFL5	EGF-like-domain, multiple 5
EGFR	epidermal growth factor receptor (avian erythroblastic leukemia viral (v-erb-b) oncogene homolog)
EGR1	early growth response 1
EGR2	early growth response 2 (Krox-20 (Drosophila) homolog)
EGR3	early growth response 3
EGR4	early growth response 4
EHD1	EH domain containing 1
EHD3	EH-domain containing 3
EHD4	EH-domain containing 4
EHHADH	enoyl-Coenzyme A, hydratase/3-hydroxyacyl Coenzyme A dehydrogenase
EIF1A	eukaryotic translation initiation factor 1A
EIF1AY	eukaryotic translation initiation factor 1A, Y chromosome
EIF2AK3	eukaryotic translation initiation factor 2-alpha kinase 3
EIF2B2	eukaryotic translation initiation factor 2B, subunit 2 (beta, 39kD)
EIF2B3	eukaryotic translation initiation factor 2B, subunit 3 (gamma, 58kD)
EIF2B5	eukaryotic translation initiation factor 2B, subunit 5 (epsilon, 82kD)
EIF2C1	eukaryotic translation initiation factor 2C, 1
EIF2S1	eukaryotic translation initiation factor 2, subunit 1 (alpha, 35kD )
EIF2S1	eukaryotic translation initiation factor 2, subunit 1 (alpha, 35kD )
EIF2S2	eukaryotic translation initiation factor 2, subunit 2 (beta, 38kD )
EIF2S2	eukaryotic translation initiation factor 2, subunit 2 (beta, 38kD )
EIF3S1	eukaryotic translation initiation factor 3, subunit 1 (alpha, 35kD)
EIF3S10	eukaryotic translation initiation factor 3, subunit 10 (theta, 150/170kD)
EIF3S2	eukaryotic translation initiation factor 3, subunit 2 (beta, 36kD)
EIF3S3	eukaryotic translation initiation factor 3, subunit 3 (gamma, 40kD)
EIF3S4	eukaryotic translation initiation factor 3, subunit 4 (delta, 44kD)
EIF3S6	eukaryotic translation initiation factor 3, subunit 6 (48kD)
EIF3S7	eukaryotic translation initiation factor 3, subunit 7 (zeta, 66/67kD)
EIF3S8	eukaryotic translation initiation factor 3, subunit 8 (110kD)
EIF3S9	eukaryotic translation initiation factor 3, subunit 9 (eta, 116kD)
EIF4A2	eukaryotic translation initiation factor 4A, isoform 2
EIF4B	eukaryotic translation initiation factor 4B
EIF4E	eukaryotic translation initiation factor 4E
EIF4EBP1	eukaryotic translation initiation factor 4E binding protein 1
EIF4EL3	eukaryotic translation initiation factor 4E-like 3
EIF4G1	eukaryotic translation initiation factor 4 gamma, 1
EIF4G2	eukaryotic translation initiation factor 4 gamma, 2
EIF4G2	eukaryotic translation initiation factor 4 gamma, 2
EIF4G3	eukaryotic translation initiation factor 4 gamma, 3
EIF5	eukaryotic translation initiation factor 5
EIF5A	eukaryotic translation initiation factor 5A
ELA1	elastase 1, pancreatic
ELA3	elastase 3, pancreatic (protease E)
ELA3B	elastase 3B
ELAVL1	ELAV (embryonic lethal, abnormal vision, Drosophila)-like 1 (Hu antigen R)
ELAVL4	ELAV (embryonic lethal, abnormal vision, Drosophila)-like 4 (Hu antigen D)
ELF1	E74-like factor 1 (ets domain transcription factor)
ELF2	E74-like factor 2 (ets domain transcription factor)
ELF3	E74-like factor 3 (ets domain transcription factor, epithelial-specific )
ELF4	E74-like factor 4 (ets domain transcription factor)
ELK1	ELK1, member of ETS oncogene family
ELK4	ELK4, ETS-domain protein (SRF accessory protein 1)
ELL	ELL gene (11-19 lysine-rich leukemia gene)
ELL2	ELL-RELATED RNA POLYMERASE II, ELONGATION FACTOR
ELN	elastin (supravalvular aortic stenosis, Williams-Beuren syndrome)
EMAP-2	microtubule-associated protein like echinoderm EMAP
EMAPL	echinoderm microtubule-associated protein-like
EMD	emerin (Emery-Dreifuss muscular dystrophy)
EMILIN	elastin microfibril interface located protein
EMK1	ELKL motif kinase
EMP1	epithelial membrane protein 1
EMP2	epithelial membrane protein 2
EMP3	epithelial membrane protein 3
EMR1	egf-like module containing, mucin-like, hormone receptor-like sequence 1
EMS1	ems1 sequence (mammary tumor and squamous cell carcinoma-associated (p80/85 src substrate)
EMX1	empty spiracles (Drosophila) homolog 1
EMX2	empty spiracles (Drosophila) homolog 2
EN2	engrailed homolog 2
ENC1	ectodermal-neural cortex (with BTB-like domain)
ENDOGL1	endonuclease G-like 1
ENDOGL2	endonuclease G-like 2
ENG	endoglin (Osler-Rendu-Weber syndrome 1)
ENIGMA	enigma (LIM domain protein)
ENO1	enolase 1, (alpha)
ENO1	enolase 1, (alpha)
ENO2	enolase 2, (gamma, neuronal)
ENO3	enolase 3, (beta, muscle)
ENPEP	glutamyl aminopeptidase (aminopeptidase A)
ENPP1	ectonucleotide pyrophosphatase/phosphodiesterase 1
ENPP2	ectonucleotide pyrophosphatase/phosphodiesterase 2 (autotaxin)
ENPP3	ectonucleotide pyrophosphatase/phosphodiesterase 3
ENSA	endosulfine alpha
ENTPD1	ectonucleoside triphosphate diphosphohydrolase 1
ENTPD3	ectonucleoside triphosphate diphosphohydrolase 3
ENTPD5	ectonucleoside triphosphate diphosphohydrolase 5
EP300	E1A binding protein p300
EPAC	Rap1 guanine-nucleotide-exchange factor directly activated by cAMP
EPAS1	endothelial PAS domain protein 1
EPB41	erythrocyte membrane protein band 4.1 (elliptocytosis 1, RH-linked)
EPB41L1	erythrocyte membrane protein band 4.1-like 1
EPB41L2	erythrocyte membrane protein band 4.1-like 2
EPB41L3	erythrocyte membrane protein band 4.1-like 3
EPB42	erythrocyte membrane protein band 4.2
EPB49	erythrocyte membrane protein band 4.9 (dematin)
EPB72	erythrocyte membrane protein band 7.2 (stomatin)
EPHA1	EphA1
EPHA2	EphA2
EPHA4	EphA4
EPHB1	EphB1
EPHB2	EphB2
EPHB3	EphB3
EPHB4	EphB4
EPHB6	EphB6
EPHX1	epoxide hydrolase 1, microsomal (xenobiotic)
EPHX2	epoxide hydrolase 2, cytoplasmic
EPIM	epimorphin
EPLIN	epithelial protein lost in neoplasm beta
EPM2A	epilepsy, progressive myoclonus type 2, Lafora disease (laforin)
EPO	erythropoietin
EPOR	erythropoietin receptor
EPRS	glutamyl-prolyl-tRNA synthetase
EPS15	epidermal growth factor receptor pathway substrate 15
EPS15R	epidermal growth factor receptor substrate EPS15R
EPS8	epidermal growth factor receptor pathway substrate 8
ERAL1	era (E. coli G-protein homolog)-like 1
ERBB2	v-erb-b2 avian erythroblastic leukemia viral oncogene homolog 2 (neuro/glioblastoma derived oncogene homolog)
ERBB3	v-erb-b2 avian erythroblastic leukemia viral oncogene homolog 3
ERCC1	excision repair cross-complementing rodent repair deficiency, complementation group 1 (includes overlapping antisense sequence)
ERCC2	excision repair cross-complementing rodent repair deficiency, complementation group 2 (xeroderma pigmentosum D)
ERCC3	excision repair cross-complementing rodent repair deficiency, complementation group 3 (xeroderma pigmentosum group B complementing)
ERCC4	excision repair cross-complementing rodent repair deficiency, complementation group 4
ERCC5	excision repair cross-complementing rodent repair deficiency, complementation group 5 (xeroderma pigmentosum, complementation group G (Cockayne syndrome))
EREG	epiregulin
ERF	Ets2 repressor factor
ERG-1	estrogen regulated gene 1
ERO1L	ERO1 (S. cerevisiae)-like
ERP28	endoplasmic reticulum lumenal protein
ERP70	protein disulfide isomerase related protein (calcium-binding protein, intestinal-related)
ERPROT213-21	protein with polyglutamine repeat; calcium (ca2+) homeostasis endoplasmic reticulum protein
ESD	esterase D/formylglutathione hydrolase
ESM1	endothelial cell-specific molecule 1
ESR1	estrogen receptor 1
ESR2	estrogen receptor 2 (ER beta)
ESRRA	estrogen-related receptor alpha
ESRRB	estrogen-related receptor beta
ESRRG	estrogen-related receptor gamma
EST00098	hypothetical protein EST00098
EST00098	hypothetical protein EST00098
ETAA16	ETAA16 protein
ETF1	eukaryotic translation termination factor 1
ETFA	electron-transfer-flavoprotein, alpha polypeptide (glutaric aciduria II)
ETFB	electron-transfer-flavoprotein, beta polypeptide
ETR101	immediate early protein
ETS2	v-ets avian erythroblastosis virus E26 oncogene homolog 2
ETV2	ets variant gene 2
ETV4	ets variant gene 4 (E1A enhancer-binding protein, E1AF)
ETV4	ets variant gene 4 (E1A enhancer-binding protein, E1AF)
ETV5	ets variant gene 5 (ets-related molecule)
ETV6	ets variant gene 6 (TEL oncogene)
EVA1	epithelial V-like antigen 1
EVI2A	ecotropic viral integration site 2A
EVI2B	ecotropic viral integration site 2B
EVI5	ecotropic viral integration site 5
EVPL	envoplakin
EVX1	even-skipped homeo box 1 (homolog of Drosophila)
EWSR1	Ewing sarcoma breakpoint region 1
EXO1	exonuclease 1
EXT1	exostoses (multiple) 1
EXTL1	exostoses (multiple)-like 1
EXTL2	exostoses (multiple)-like 2
EXTL3	exostoses (multiple)-like 3
EYA2	eyes absent (Drosophila) homolog 2
EYA3	eyes absent (Drosophila) homolog 3
EYA4	eyes absent (Drosophila) homolog 4
EZH1	enhancer of zeste (Drosophila) homolog 1
F10	coagulation factor X
F12	coagulation factor XII (Hageman factor)
F13A1	coagulation factor XIII, A1 polypeptide
F2	coagulation factor II (thrombin)
F2R	coagulation factor II (thrombin) receptor
F2RL1	coagulation factor II (thrombin) receptor-like 1
F2RL3	coagulation factor II (thrombin) receptor-like 3
F3	coagulation factor III (thromboplastin, tissue factor)
F5	coagulation factor V (proaccelerin, labile factor)
F7	coagulation factor VII (serum prothrombin conversion accelerator)
F8	coagulation factor VIII, procoagulant component (hemophilia A)
F8A	coagulation factor VIII-associated (intronic transcript)
F8A	coagulation factor VIII-associated (intronic transcript)
FAAH	fatty acid amide hydrolase
FABGL	FabG (beta-ketoacyl-[acyl-carrier-protein] reductase, E coli) like
FABP1	fatty acid binding protein 1, liver
FABP3	fatty acid binding protein 3, muscle and heart (mammary-derived growth inhibitor)
FABP4	fatty acid binding protein 4, adipocyte
FABP5	fatty acid binding protein 5 (psoriasis-associated)
FABP6	fatty acid binding protein 6, ileal (gastrotropin)
FABP7	fatty acid binding protein 7, brain
FACL2	fatty-acid-Coenzyme A ligase, long-chain 2
FACL3	fatty-acid-Coenzyme A ligase, long-chain 3
FACL4	fatty-acid-Coenzyme A ligase, long-chain 4
FACL5	long-chain fatty acid coenzyme A ligase 5
FACTP140	chromatin-specific transcription elongation factor, 140 kDa subunit
FACVL1	fatty-acid-Coenzyme A ligase, very long-chain 1
FADD	Fas (TNFRSF6)-associated via death domain
FADS2	fatty acid desaturase 2
FADS3	fatty acid desaturase 3
FAF1	Fas (TNFRSF6) associated factor 1
FAH	fumarylacetoacetate
FALZ	fetal Alzheimer antigen
FANCA	Fanconi anemia, complementation group A
FANCC	Fanconi anemia, complementation group C
FANCG	Fanconi anemia, complementation group G
FAP	fibroblast activation protein, alpha
FAP48	FKBP-associated protein
FARP1	FERM, RhoGEF (ARHGEF) and pleckstrin domain protein 1 (chondrocyte-derived)
FARS1	phenylalanine-tRNA synthetase
FARSL	phenylalanine-tRNA synthetase-like
FASN	fatty acid synthase
FASTK	Fas-activated serine/threonine kinase
FAT	FAT tumor suppressor (Drosophila) homolog
FAT2	FAT tumor suppressor (Drosophila) homolog 2
FAU	Finkel-Biskis-Reilly murine sarcoma virus (FBR-MuSV) ubiquitously expressed (fox derived); ribosomal protein S30
FBL	fibrillarin
FBLN1	fibulin 1
FBLN2	fibulin 2
FBLN5	fibulin 5
FBN1	fibrillin 1 (Marfan syndrome)
FBP1	fructose-1,6-bisphosphatase 1
FBP2	fructose-1,6-bisphosphatase 2
FBRNP	heterogeneous nuclear protein similar to rat helix destabilizing protein
FBXL11	f-box and leucine-rich repeat protein 11
FBXL2	f-box and leucine-rich repeat protein 2
FBXL4	f-box and leucine-rich repeat protein 4
FBXL7	f-box and leucine-rich repeat protein 7
FBXO2	F-box only protein 2
FBXO21	F-box only protein 21
FBXO7	F-box only protein 7
FBXO9	F-box only protein 9
FBXW1B	f-box and WD-40 domain protein 1B
FBXW2	f-box and WD-40 domain protein 2
FCER1A	Fc fragment of IgE, high affinity I, receptor for; alpha polypeptide
FCER1G	Fc fragment of IgE, high affinity I, receptor for; gamma polypeptide
FCER2	Fc fragment of IgE, low affinity II, receptor for (CD23A)
FCGBP	Fc fragment of IgG binding protein
FCGR1A	Fc fragment of IgG, high affinity Ia, receptor for (CD64)
FCGR2A	Fc fragment of IgG, low affinity IIa, receptor for (CD32)
FCGR2B	Fc fragment of IgG, low affinity IIb, receptor for (CD32)
FCGR3B	Fc fragment of IgG, low affinity IIIb, receptor for (CD16)
FCGRT	Fc fragment of IgG, receptor, transporter, alpha
FCMD	Fukuyama type congenital muscular dystrophy
FCN1	ficolin (collagen/fibrinogen domain-containing) 1
FCN2	ficolin (collagen/fibrinogen domain-containing lectin) 2 (hucolin)
FCN3	ficolin (collagen/fibrinogen domain-containing) 3 (Hakata antigen)
FDFT1	farnesyl-diphosphate farnesyltransferase 1
FDPS	farnesyl diphosphate synthase (farnesyl pyrophosphate synthetase, dimethylallyltranstransferase, geranyltranstransferase)
FDX1	ferredoxin 1
FDXR	ferredoxin reductase
FE65L2	FE65-LIKE 2
FECH	ferrochelatase (protoporphyria)
FEM1B	FEM-1 (C.elegans) homolog b
FEN1	flap structure-specific endonuclease 1
FER	fer (fps/fes related) tyrosine kinase (phosphoprotein NCP94)
FERR	Ferritin
FES	feline sarcoma (Snyder-Theilen) viral (v-fes)/Fujinami avian sarcoma (PRCII) viral (v-fps) oncogene homolog
FETUB	fetuin B
FEZ1	fasciculation and elongation protein zeta 1 (zygin I)
FGA	fibrinogen, A alpha polypeptide
[truncated: 4,881 more rows]
