# Supplementary material for: GenCLiP: a software program for clustering gene lists by literature profiling and constructing gene co-occurrence networks related to custom keywords
Source: BMC Bioinformatics. 2008 Jul 13;9:308. doi: 10.1186/1471-2105-9-308 (PMC2483997; doi:10.1186/1471-2105-9-308)
Supplement: Additional file 4 — The negative control gene list. The data contains an index of the gene abbreviations of the 232 negative control genes. [file 1471-2105-9-308-S4.txt]

ABCA1
ADH7
AES
ALDH3B2
ALOX15B
ALOX5AP
AMPD3
AP3B1
APBB1
AREG
ARFGAP1
ARHGDIB
ARHGEF5
ARSD
ASCL1
ATF3
B2M
BARD1
BCAT1
BCL3
BFSP1
BLCAP
BLR1
BNIP3L
BTK
BTRC
C1QBP
C1R
CA14
CA5A
CADPS
CALCR
CCNE2
CD22
CD33
CD47
CDC2
CDC34
CDX1
CFDP1
CLCN2
CLCN3
CLDN1
CLPP
COIL
COL9A1
COX17
COX5A
CPA2
CREBL1
CRHR1
CS
CSNK2B
CSTF2
CTSH
CTSL2
CYBB
DCTN2
DCTN3
DDAH2
DDC
DDX11
DIO3
DKK1
DKK3
DMBT1
DSG3
EDNRA
EEF1A2
EMX2
EPB41L3
EPHA2
EPHB6
EPO
EPS15
ETV6
EXTL3
F12
FDFT1
FEN1
FGF1
FKBP3
FLNB
FLNC
FSTL3
GABARAP
GAK
GALK1
GALK2
GBE1
GBF1
GDF10
GEM
GOLGA2
GOLGA4
GPX1
GRM3
GUSB
HCFC1
HESX1
HFE
HLA B
HLA DPB1
HLA F
HMOX1
HOXA7
HSPA1L
ICOS
IMPDH1
INADL
ITGB3
IVD
KATNB1
KCNK3
KCNK7
KIF5C
KRT15
LAMP1
LANCL1
LDB2
LGALS1
LOX
MAFG
MAGEA3
MAGEB2
MAN1B1
MAP3K10
MAP3K14
MEF2B
MEIS1
MFGE8
MMP15
MPDZ
MPP1
MRPL23
MSMB
MT1E
MT1G
MTR
MVP
MYBL2
MYH1
NAGLU
NEB
NEDD8
NGB
GPER
EIF6
FOXO4
MED1
ZEB1
NP
NRAS
NUDT1
NXPH3
OTC
PBX1
PC
PCAF
PDE5A
PDHA1
PEA15
PGD
PLN
PLP1
PNKP
PNMA2
POU3F4
PPIF
PPM1G
PPP2R4
PRKRA
PRSS12
PSMB8
PTHLH
PTK7
PTP4A2
PTPN1
PTPN12
PTPRCAP
QPRT
RAD1
RALA
RANBP3
RBP3
RFX3
RGS12
RHO
RPN1
RPS6KB1
RRAD
RRAS
S100B
SARS
SCO1
SEPP1
SERPINB1
SH3BP2
SH3BP5
SILV
SLC16A1
SLC25A10
SLC26A2
SLC27A4
SNRPA1
SOX3
SP4
SPAM1
SPINK5
SSR2
SST
SULT2A1
SYCP2
TACSTD2
TAF1B
TFAP2C
TMEM2
TNFRSF14
TNFRSF1B
TNFSF12
TNNT2
TPM1
UFD1L
ULK1
USP25
UTRN
VAMP4
VAV2
VLDLR
VRK1
XPNPEP2
ZNF8
