# Supplementary material for: GenCLiP: a software program for clustering gene lists by literature profiling and constructing gene co-occurrence networks related to custom keywords
Source: BMC Bioinformatics. 2008 Jul 13;9:308. doi: 10.1186/1471-2105-9-308 (PMC2483997; doi:10.1186/1471-2105-9-308)
Supplement: Additional file 5 — The positive control gene list. The data contains an index of the gene abbreviations of the 232 positive control genes. [file 1471-2105-9-308-S5.txt]

A2M
ABCC6
ABP1
ADAMTSL1
AHSA1
AMH
ANXA2
AP4B1
APAF1
APC
ARHGAP24
ARHGEF7
ASGR2
ASMD
ATF2
AVIL
BCL2L1
BGN
BHLHB5
BMX
BNIP3
C3CER1
CAPG
CASP6
CASP8
CASP9
CBR1
CBR3
CCND1
CCRL2
CD1A
CD1B
CD1C
CD1D
CD1E
CD44
CD68
CDKN1B
CER1
CISH
COL14A1
COL1A2
CREBBP
CST2
CST5
CST6
CTGF
CTSK
CXCL1
CYB5R3
DAD1
DCN
DCXR
DDR1
DDR2
DES
DGKQ
DIANPH
DLD
DPT
DYNLL1
EDC4
EEF1B3
ELF4
ELK1
ELN
EPHA3
ESR1
F13A1
F2R
F2RL1
FBN1
FGF1
FGF13
FGFR1
FLG
FN1
FRAP1
FST
FSTL3
GALNS
GJA1
GJA8
GLI1
GLUL
H6PD
HABP2
HDLCQ1
HGS
HIF1A
HLA C
HMOX1
HRAS
IDDM2
IDUA
IFNA2
IGF2
IGFBP2
IGFBP3
IGFBP4
IGFBP5
IL11
IL11RA
IL13
IL6R
IL6ST
IL8RB
INHBE
ITGAL
ITGAX
IVL
JAK1
JAK2
KCNH4
KDR
KRT10
KRT16
KRT19
LATS1
LOX
LRPPRC
LTA
MAOB
MAP2K1
MAP2K2
MAP2K4
MAPK12
MAPK9
MATN2
MBP
MDM2
MIB1
MIF
MLH1
MME
MMP1
MMP13
MMP2
MMP3
MMP7
MMP8
MPV17
MSH2
NFKBIA
NM
NME2
NOL3
VCAN
HLX
TP63
NQO1
NR1I2
NR3C1
PDGFA
PDGFB
PDGFRB
PEPD
PHGDH
PI3
PIK3CA
PIK3CB
PLA2G1B
PLA2G2A
PLA2G6
PLAU
PLAUR
PLOD1
PLOD2
PLOD3
PRG2
PTGER2
PTGER4
PTGES
PTGS1
PTK2
PTK2B
PTPRC
RAF1
REG1A
RPS18
RPS27
RPS6KB1
RUNX2
S100A9
S100B
SERPINB2
SERPINB3
SERPINH1
SETD2
SFRS5
SHC1
SHOX
SKP2
SLC39A6
SLPI
SMAD2
SMAD3
SMAD4
SMAD6
SMAD7
SOX9
SP1
SPAG5
SPAM1
STAT3
STK11
TAGLN
TANK
TCF2
TEC
TGFA
TGFB1
TGFB2
TGFB3
TGM2
THBS1
TIMP1
TNC
TNFRSF1A
TNFSF12
TP73
TPSAB1
TPSB2
TPSD1
TPSG1
TRADD
TRAF1
TRAF2
VCAM1
VCL
VTN
WRN
