# Supplementary material for: GenCLiP: a software program for clustering gene lists by literature profiling and constructing gene co-occurrence networks related to custom keywords
Source: BMC Bioinformatics. 2008 Jul 13;9:308. doi: 10.1186/1471-2105-9-308 (PMC2483997; doi:10.1186/1471-2105-9-308)
Supplement: Additional file 6 — The auto-extracted keyword list for the 232 analyzed genes. The data contains a group of keywords auto-extracted from the literature pertaining to each of the 232 analyzed genes with default setting. [file 1471-2105-9-308-S6.xls]

Keywords	Plural Flag	Weight	Synonym Flag
05	0	1	0
11	0	1	0
14	0	1	0
15	0	1	0
16	0	1	0
18	0	1	0
19	0	1	0
1ALPHA	0	1	0
20	0	1	0
21Q22	0	1	0
21	0	1	0
43	0	1	0
70	0	1	0
9	0	1	0
A2	0	1	0
ACIDIC	0	1	0
ACTIN	0	1	0
ACTIVATED	0	1	0
ACUTE	0	1	0
ACYL	0	1	0
ADAPTOR	0	1	0
ADHESION	0	1	0
ADP	0	1	0
AGE	0	1	0
ALK	0	1	0
ALLELE	0	1	0
ANCHORED	0	1	0
ANGIOGENESIS	0	1	0
ANGIOGENIC	0	1	0
ANNEXIN	1	1	0
ANTAGONIST	0	1	0
ANTI	0	1	0
ANTIGEN	1	1	0
ANTIOXIDANT	0	1	0
AP2	0	1	0
APOPTOSIS	0	1	0
APOPTOTIC	0	1	0
APPARATUS	0	1	0
AP	0	1	0
ARC	0	1	0
ARGININE	0	1	0
ARP2	0	1	0
ARREST	0	1	0
ASSEMBLY	0	1	0
ATP	0	1	0
ATPASE	0	1	0
AUTOANTIBODIES	0	1	0
AUTOSOMAL	0	1	0
BASAL	0	1	0
BASED	0	1	0
BASEMENT	0	1	0
BASIC	0	1	0
BETA	0	1	0
BETHLEM	0	1	0
BIOGENESIS	0	1	0
BIOSYNTHESIS	0	1	0
BLOOD	0	1	0
BMP	0	1	0
BONE	0	1	0
BOUND	0	1	0
BOX	0	1	0
BP	0	1	0
BRI3	0	1	0
BUDDING	0	1	0
C1	0	1	0
C2	0	1	0
C3	0	1	0
C4	0	1	0
CA2	0	1	0
CADHERIN	1	1	0
CADMIUM	0	1	0
CALCIUM	0	1	0
CALPAIN	0	1	0
CAMP	0	1	0
CANCER	1	1	0
CANDIDATE	0	1	0
CANP	0	1	0
CARCINOMA	1	1	0
CARDIAC	0	1	0
CAR	0	1	0
CARGO	0	1	0
CARRIER	0	1	0
CA	0	1	0
CASE	1	1	0
CATENIN	0	1	0
CATHEPSIN	0	1	0
CD	0	1	0
CDK2	0	1	0
CEREVISIAE	0	1	0
CHAINS	0	1	0
CHALLENGE	0	1	0
CHANNEL	1	1	0
CHAPERONE	0	1	0
CHARACTERIZATION	0	1	0
CHOLESTEROL	0	1	0
CHROMATIN	0	1	0
CHROMATOGRAPHY	0	1	0
CIITA	0	1	0
CIS	0	1	0
CK	0	1	0
CLASS	0	1	0
CLATHRIN	0	1	0
CLINICAL	0	1	0
CLONING	0	1	0
COA	0	1	0
COAT	0	1	0
CODONS	0	1	0
COGNATE	0	1	0
COL1A1	0	1	0
COL1A2	0	1	0
COL3A1	0	1	0
COL6A1	0	1	0
COL6A2	0	1	0
COL6A3	0	1	0
COLI	0	1	0
COLLAGEN	1	1	0
COLORECTAL	0	1	0
COMMUNICATION	0	1	0
CO	0	1	0
COMPLEMENT	0	1	0
COMPLEXES	0	1	0
COMPONENT	1	1	0
CONCENTRATION	1	1	0
CONGENITAL	0	1	0
CONJUGATING	0	1	0
CONJUGATION	0	1	0
CONNECTIVE	0	1	0
CONNEXIN	1	1	0
CONSTITUTIVE	0	1	0
CONTRACTURES	0	1	0
COPPER	0	1	0
CORNEUM	0	1	0
COUPLED	0	1	0
COUPLING	0	1	0
CX43	0	1	0
CYCLE	0	1	0
CYCLIN	0	1	0
CYCLOPHILIN	1	1	0
CYCLOSPORIN	0	1	0
CYSTATIN	0	1	0
CYSTEINE	0	1	0
CYTOKERATIN	1	1	0
CYTOKINE	0	1	0
CYTOPLASMIC	0	1	0
CYTOSKELETAL	0	1	0
CYTOSKELETON	0	1	0
DANLOS	0	1	0
DAYS	0	1	0
DEAD	0	1	0
DEATH	0	1	0
DECAY	0	1	0
DEFECTS	0	1	0
DEFICIENCY	0	1	0
DEGRADATION	0	1	0
DEHYDROGENASE	0	1	0
DELTA	0	1	0
DENSITY	0	1	0
DEPENDENT	0	1	0
DERIVED	0	1	0
DESMOGLEIN	0	1	0
DESMOPLAKIN	0	1	0
DESMOSOMAL	0	1	0
DESMOSOMES	0	1	0
DIAGNOSIS	0	1	0
DISORDER	0	1	0
DISTAL	0	1	0
DOMINANT	0	1	0
DOPAMINE	0	1	0
DOWN	0	1	0
DR	0	1	0
D	0	1	0
DUAL	0	1	0
DYNAMICS	0	1	0
DYSTROPHY	0	1	0
E2	0	1	0
E3	0	1	0
EDS	0	1	0
EHLERS	0	1	0
ELEMENT	1	1	0
ENDOGENOUS	0	1	0
ENDOPLASMIC	0	1	0
ENDOTHELIAL	0	1	0
END	0	1	0
ENDOTHELIUM	0	1	0
ENZYMES	0	1	0
EPIDERMAL	0	1	0
EPIDERMIS	0	1	0
EPITHELIAL	0	1	0
EPITHELIUM	0	1	0
ERK	0	1	0
ER	0	1	0
ESCHERICHIA	0	1	0
EUKARYOTIC	0	1	0
FAILURE	0	1	0
FAMILIAL	0	1	0
FAMILIES	0	1	0
FATTY	0	1	0
FIBROBLASTS	0	1	0
FIBRONECTIN	0	1	0
FIBULIN	1	1	0
FILAMENT	1	1	0
FK506	0	1	0
FKBP	0	1	0
F	0	1	0
FOLDING	0	1	0
FOLD	0	1	0
FOS	0	1	0
FREE	0	1	0
G1	0	1	0
GAMMA	0	1	0
GLUCOCORTICOID	1	1	0
GLUTATHIONE	0	1	0
GLYCINE	0	1	0
GLYCOPROTEIN	0	1	0
GLYCOSYLATION	0	1	0
GOLGI	0	1	0
GROUP	0	1	0
GTPASE	1	1	0
GTP	0	1	0
GUANINE	0	1	0
H	0	1	0
HEAD	0	1	0
HEART	0	1	0
HEAT	0	1	0
HEAVY	0	1	0
HELICASE	1	1	0
HEPARIN	0	1	0
HETEROGENEOUS	0	1	0
HIF	0	1	0
HISTOCOMPATIBILITY	0	1	0
HISTONE	0	1	0
HLA	0	1	0
HORMONE	0	1	0
HSP	0	1	0
HYBRID	0	1	0
HYPOXIA	0	1	0
HYPOXIC	0	1	0
IDENTIFICATION	0	1	0
IFN	0	1	0
IGF	1	1	0
IGFBP	0	1	0
III	0	1	0
IL	0	1	0
IMMEDIATE	0	1	0
IMMUNE	0	1	0
IMMUNOGLOBULIN	0	1	0
IMMUNOHISTOCHEMICAL	0	1	0
INDUCIBLE	0	1	0
INDUCTION	0	1	0
INFECTION	0	1	0
INFLAMMATION	0	1	0
INFLAMMATORY	0	1	0
INHIBITOR	1	1	0
INITIATION	0	1	0
INSULIN	0	1	0
INTEGRIN	0	1	0
INTERACTING	0	1	0
INTERACTIONS	0	1	0
INTERACTS	0	1	0
INTERCELLULAR	0	1	0
INTERFERON	0	1	0
INTERLEUKIN	0	1	0
INTERMEDIATE	0	1	0
INTESTINAL	0	1	0
INTRACELLULAR	0	1	0
ION	0	1	0
ISOFORM	1	1	0
ISOMERASE	0	1	0
IV	0	1	0
JUNCTIONAL	0	1	0
J	0	1	0
JUN	0	1	0
JUNCTION	1	1	0
K	0	1	0
KDA	0	1	0
KERATIN	1	1	0
KERATINOCYTE	1	1	0
KIDNEY	0	1	0
KINASES	0	1	0
LAMININ	0	1	0
LEUCINE	0	1	0
LEUKOCYTE	0	1	0
L	0	1	0
LIGAND	0	1	0
LIGASE	0	1	0
LIGHT	0	1	0
LIKE	0	1	0
LIM	0	1	0
LINKAGE	0	1	0
LINKED	0	1	0
LIPID	0	1	0
LIPOPROTEIN	0	1	0
LOSS	0	1	0
LOWER	0	1	0
LUMEN	0	1	0
LYMPHOMA	0	1	0
MAP	0	1	0
MAPK	0	1	0
MARKER	1	1	0
MATRIX	0	1	0
MEAN	0	1	0
MEASURED	0	1	0
MEDIUM	0	1	0
MELANOMA	0	1	0
MEMBRANES	0	1	0
METABOLISM	0	1	0
METAL	1	1	0
METALLOPROTEINASES	0	1	0
METALLOTHIONEINS	0	1	0
METASTASIS	0	1	0
METASTATIC	0	1	0
METHODS	0	1	0
METHYLTRANSFERASE	0	1	0
METHYL	0	1	0
MG	0	1	0
MHC	0	1	0
MICROSCOPY	0	1	0
MICROSOMAL	0	1	0
MICROSOMES	0	1	0
MICROTUBULE	1	1	0
MITOCHONDRIA	0	1	0
MITOCHONDRIAL	0	1	0
MITOGEN	0	1	0
ML	0	1	0
MM	0	1	0
MOLECULE	0	1	0
MONOCLONAL	0	1	0
MORPHOGENETIC	0	1	0
MOTOR	0	1	0
MT	1	1	0
MT1	0	1	0
MUSCLE	0	1	0
MUSCULAR	0	1	0
MU	0	1	0
MUTANTS	0	1	0
MYOPATHY	0	1	0
NA	0	1	0
NASCENT	0	1	0
NECROSIS	0	1	0
N	0	1	0
NEGATIVE	0	1	0
NEURONAL	0	1	0
NEURONS	0	1	0
NEUTRAL	0	1	0
NIDOGEN	0	1	0
NON	0	1	0
OLIGOSACCHARYLTRANSFERASE	0	1	0
ORAL	0	1	0
OSTEOCALCIN	0	1	0
O	0	1	0
OSTEOPONTIN	0	1	0
OST	0	1	0
OVEREXPRESSION	0	1	0
OXIDATIVE	0	1	0
OXYGEN	0	1	0
P21	0	1	0
PAPAIN	0	1	0
PATHWAYS	0	1	0
PATIENT	0	1	0
PCR	0	1	0
PEPTIDES	0	1	0
PEPTIDYL	0	1	0
PEROXIDASE	0	1	0
PEROXIREDOXIN	0	1	0
PHOSPHATASE	1	1	0
PHOSPHATE	0	1	0
PHOSPHOLIPID	0	1	0
PHOSPHORYLATED	0	1	0
PHOSPHORYLATION	0	1	0
PIGMENTATION	0	1	0
PITUITARY	0	1	0
PLAKOGLOBIN	0	1	0
PLASMA	0	1	0
POLYMERIZATION	0	1	0
POLYMORPHISMS	0	1	0
POLYPEPTIDE	1	1	0
POSITIVE	0	1	0
PPIASE	1	1	0
PROCESSING	0	1	0
PROCOLLAGEN	0	1	0
PROGRESSION	0	1	0
PROLIFERATION	0	1	0
PROLYL	0	1	0
PROPEPTIDE	0	1	0
PROSTATE	0	1	0
PROTEASE	1	1	0
PROTEASOME	0	1	0
PROTEINASE	1	1	0
PROTEOLIPID	0	1	0
PROTON	0	1	0
PRO	0	1	0
PROXIMAL	0	1	0
PTP	0	1	0
QUANTITATIVE	0	1	0
RAB	0	1	0
RAS	0	1	0
RATS	0	1	0
RECESSIVE	0	1	0
RECOGNITION	0	1	0
RECOMBINANT	0	1	0
RELEASE	0	1	0
RENAL	0	1	0
REPEAT	0	1	0
REPORTER	0	1	0
RESISTANT	0	1	0
RETICULUM	0	1	0
RIBONUCLEOPROTEIN	0	1	0
RIBOPHORINS	0	1	0
RIBOSOMAL	0	1	0
RIBOSOME	0	1	0
RICH	0	1	0
RISK	0	1	0
ROUGH	0	1	0
SACCHAROMYCES	0	1	0
SECRETED	0	1	0
SECRETORY	0	1	0
SERINE	0	1	0
SERUM	0	1	0
SEVEN	0	1	0
SEVERE	0	1	0
SHOCK	0	1	0
SHORT	0	1	0
SKELETAL	0	1	0
SKIN	0	1	0
SMOOTH	0	1	0
SOLUBLE	0	1	0
SP1	0	1	0
SPLICING	0	1	0
SQUAMOUS	0	1	0
SRC	0	1	0
STAINING	0	1	0
STEFIN	0	1	0
STEROID	0	1	0
STEROL	0	1	0
STIMULATED	0	1	0
STIMULATION	0	1	0
STRAINS	0	1	0
STRATUM	0	1	0
STRESS	0	1	0
SUBJECTS	0	1	0
SUBSTRATE	1	1	0
SUBUNIT	1	1	0
SULFATE	0	1	0
SUPERFAMILY	0	1	0
SUPPRESSOR	0	1	0
SUPRABASAL	0	1	0
SUSCEPTIBILITY	0	1	0
SUSCEPTIBLE	0	1	0
SYNDROME	0	1	0
SYNTHASE	0	1	0
SYNTHESIS	0	1	0
TARGET	0	1	0
TATA	0	1	0
TENASCIN	0	1	0
TERMINAL	0	1	0
TERMINATION	0	1	0
TESTIS	0	1	0
TGF	0	1	0
THERAPY	0	1	0
THREONINE	0	1	0
TNF	0	1	0
TRAFFICKING	0	1	0
TRANSACTIVATOR	0	1	0
TRANSDUCTION	0	1	0
TRANS	0	1	0
TRANSFER	0	1	0
TRANSFORMING	0	1	0
TRANSGENIC	0	1	0
TRANSLATIONAL	0	1	0
TRANSLATION	0	1	0
TRANSLOCATION	0	1	0
TRANSMEMBRANE	0	1	0
TRANSPORT	0	1	0
TREATED	0	1	0
TRIPLE	0	1	0
TRNA	0	1	0
TRYPSIN	0	1	0
TUBULIN	0	1	0
TUMORS	0	1	0
TYROSINE	0	1	0
UBIQUITINATION	0	1	0
UBIQUITIN	0	1	0
ULLRICH	0	1	0
UP	0	1	0
URINARY	0	1	0
VACUOLAR	0	1	0
VASCULAR	0	1	0
VENTRICULAR	0	1	0
VESICLE	1	1	0
VESICULAR	0	1	0
VIMENTIN	0	1	0
V	0	1	0
VIRAL	0	1	0
VIRUS	0	1	0
VI	0	1	0
WATER	0	1	0
WEAKNESS	0	1	0
X	0	1	0
Y	0	1	0
ZINC	0	1	0
Z	0	1	0
ZN	0	1	0
