# Supplementary material for: GenCLiP: a software program for clustering gene lists by literature profiling and constructing gene co-occurrence networks related to custom keywords
Source: BMC Bioinformatics. 2008 Jul 13;9:308. doi: 10.1186/1471-2105-9-308 (PMC2483997; doi:10.1186/1471-2105-9-308)
Supplement: Additional file 7 — The auto-extracted keyword list for the positive control genes. The data contains a group of keywords auto-extracted from the literature pertaining to each of the 232 positive control genes with default setting. [file 1471-2105-9-308-S7.xls]

Keywords	Plural Flag	Weight	Synonym Flag
05	0	1	0
100	0	1	0
11	0	1	0
12	0	1	0
13	0	1	0
14	0	1	0
19	0	1	0
1ALPHA	0	1	0
24	0	1	0
4E	0	1	0
6R	0	1	0
9	0	1	0
A2	0	1	0
ABNORMALITIES	0	1	0
ACIDIC	0	1	0
ACTIN	0	1	0
ACTIVATED	0	1	0
ACTIVATING	0	1	0
ACTIVATOR	0	1	0
ACTIVIN	0	1	0
ADENINE	0	1	0
ADHESION	1	1	0
AGE	0	1	0
AGONIST	1	1	0
AKT	0	1	0
ALDEHYDE	0	1	0
ALDO	0	1	0
ALLELES	0	1	0
ANGIOGENESIS	0	1	0
ANGIOGENIC	0	1	0
ANTAGONIST	0	1	0
ANTERIOR	0	1	0
ANTIGEN	1	1	0
ANTI	0	1	0
APOPTOSIS	0	1	0
APOPTOTIC	0	1	0
ARACHIDONIC	0	1	0
ARREST	0	1	0
ATF	0	1	0
AUTOIMMUNE	0	1	0
BASAL	0	1	0
BASIC	0	1	0
BAX	0	1	0
BCL	0	1	0
BETA1	0	1	0
BETA2	0	1	0
BETA	0	1	0
BETA3	0	1	0
BIGLYCAN	0	1	0
BLOCKED	0	1	0
BLOOD	0	1	0
BMP	0	1	0
BODY	0	1	0
BONE	0	1	0
BOX	0	1	0
BP1	0	1	0
BREAST	0	1	0
BTK	0	1	0
CALCIUM	0	1	0
CAMP	0	1	0
CANCER	1	1	0
CARBONYL	0	1	0
CARCINOMA	1	1	0
CARTILAGE	0	1	0
CASCADE	0	1	0
CASE	1	1	0
CASPASE	1	1	0
CATHEPSIN	0	1	0
CC	0	1	0
CD11A	0	1	0
CD1	0	1	0
CD18	0	1	0
CD1A	0	1	0
CD4	0	1	0
CD40	0	1	0
CD8	0	1	0
CDK2	0	1	0
CDK	0	1	0
CENTRAL	0	1	0
CER1	0	1	0
CERAMIDE	0	1	0
CER	0	1	0
CHEMOATTRACTANT	0	1	0
CHEMOKINE	1	1	0
CHEMOTACTIC	0	1	0
CHONDROCYTES	0	1	0
CHONDROITIN	0	1	0
CHRONIC	0	1	0
CK	0	1	0
CLASS	0	1	0
CLEAVAGE	0	1	0
CLINICAL	0	1	0
COLI	0	1	0
COLLAGENASE	0	1	0
COLLAGEN	1	1	0
COLON	0	1	0
COLORECTAL	0	1	0
COMPOUNDS	0	1	0
CONCENTRATIONS	0	1	0
CONCLUSION	1	1	0
CONDITIONS	0	1	0
CONNECTIVE	0	1	0
CORE	0	1	0
CORNIFIED	0	1	0
COUPLED	0	1	0
COX	0	1	0
CREB	0	1	0
CROSS	0	1	0
CSF	0	1	0
CXC	0	1	0
CYCLE	0	1	0
CYCLIN	0	1	0
CYCLOOXYGENASE	0	1	0
CYSTEINE	0	1	0
CYTOCHROME	0	1	0
CYTOKERATIN	1	1	0
CYTOKINE	1	1	0
CYTOPLASMIC	0	1	0
CYTOSOLIC	0	1	0
D1	0	1	0
DC	0	1	0
DEATH	0	1	0
DECORIN	0	1	0
DEFICIENCY	0	1	0
DEGRADATION	0	1	0
DEHYDROGENASE	0	1	0
DELETIONS	0	1	0
DENDRITIC	0	1	0
DEPENDENT	0	1	0
DERIVED	0	1	0
DERMATAN	0	1	0
DESIGN	0	1	0
DIABETES	0	1	0
DIABETIC	0	1	0
DIAMINE	0	1	0
DIAPHORASE	0	1	0
DINUCLEOTIDE	0	1	0
DOMINANT	0	1	0
DOWNSTREAM	0	1	0
DR	0	1	0
DT	0	1	0
E2	0	1	0
EAE	0	1	0
ELEMENT	1	1	0
ELK	0	1	0
EMBRYONIC	0	1	0
ENCEPHALOMYELITIS	0	1	0
ENDOPEPTIDASE	0	1	0
ENDOTHELIAL	0	1	0
ENZYMES	0	1	0
EP1	0	1	0
EP2	0	1	0
EP3	0	1	0
EP4	0	1	0
EPIDERMAL	0	1	0
EPIDERMIS	0	1	0
EP	0	1	0
EPITHELIAL	0	1	0
ERK1	0	1	0
ERK	0	1	0
ETS	0	1	0
EXPERIMENTAL	0	1	0
FAILURE	0	1	0
FAMILIES	0	1	0
FAS	0	1	0
FEATURES	0	1	0
FGF	0	1	0
FIBROBLAST	1	1	0
FIBRONECTIN	0	1	0
FIBROSIS	0	1	0
FLOW	0	1	0
FOCAL	0	1	0
FOLD	0	1	0
FOLLISTATIN	0	1	0
FOS	0	1	0
G1	0	1	0
GAMMA	0	1	0
GELATINASE	0	1	0
GERMLINE	0	1	0
GH	0	1	0
GLOMERULAR	0	1	0
GLUCOSE	0	1	0
GLUTAMATE	0	1	0
GLYCOPROTEIN	0	1	0
GLYCOSAMINOGLYCAN	1	1	0
GP130	0	1	0
GROUP	1	1	0
HEAT	0	1	0
HEPARAN	0	1	0
HEPATITIS	0	1	0
HEPATOCYTE	0	1	0
HEREDITARY	0	1	0
HIF	0	1	0
HISTOCHEMICAL	0	1	0
HISTOCHEMISTRY	0	1	0
HISTOCOMPATIBILITY	0	1	0
HLA	0	1	0
HMLH1	0	1	0
HMSH2	0	1	0
HNPCC	0	1	0
HOMEOBOX	0	1	0
H	0	1	0
HORMONE	0	1	0
HR	1	1	0
HYALURONAN	0	1	0
HYALURONIDASE	0	1	0
HYDROXYLASE	0	1	0
HYDROXYLATION	0	1	0
HYDROXYLYSINE	0	1	0
HYPOXIA	0	1	0
HYPOXIC	0	1	0
ICAM	0	1	0
IFN	0	1	0
IGFBP	1	1	0
IGF	1	1	0
III	0	1	0
IL	0	1	0
IMMUNE	0	1	0
IMMUNOHISTOCHEMICAL	0	1	0
IMMUNOHISTOCHEMISTRY	0	1	0
INDEX	0	1	0
INDUCE	1	1	0
INDUCIBLE	0	1	0
INDUCING	0	1	0
INDUCTION	0	1	0
INFECTION	0	1	0
INFLAMMATION	0	1	0
INFLAMMATORY	0	1	0
INHIBITORY	0	1	0
INHIBITOR	1	1	0
INSTABILITY	0	1	0
INSULIN	0	1	0
INTEGRIN	1	1	0
INTERACTING	0	1	0
INTERCELLULAR	0	1	0
INTERFERON	0	1	0
INTERLEUKIN	0	1	0
INVASION	0	1	0
INVOLUCRIN	0	1	0
ISOFORMS	0	1	0
ITK	0	1	0
JAK	0	1	0
JAK2	0	1	0
JANUS	0	1	0
JNK	0	1	0
JUN	0	1	0
KAPPAB	0	1	0
KAPPA	0	1	0
KERATINOCYTE	1	1	0
KERATIN	1	1	0
KETO	0	1	0
KIDNEY	0	1	0
KINASES	0	1	0
K	0	1	0
KIP1	0	1	0
L	0	1	0
LANGERHANS	0	1	0
LAYERS	0	1	0
LESIONS	0	1	0
LEUKEMIA	0	1	0
LEUKOCYTE	0	1	0
LH	0	1	0
LH1	0	1	0
LH2	0	1	0
LH3	0	1	0
LIF	0	1	0
LIGAND	0	1	0
LIKE	0	1	0
LINKING	0	1	0
LINKS	0	1	0
LIPID	0	1	0
LOSS	0	1	0
LOWER	0	1	0
LY294002	0	1	0
LYMPHOCYTE	1	1	0
LYSINE	0	1	0
LYSYL	0	1	0
MACROPHAGE	1	1	0
MAIN	0	1	0
MAP	0	1	0
MAPK	0	1	0
MARKERS	0	1	0
MARROW	0	1	0
MAST	0	1	0
MATRIX	0	1	0
MBP	0	1	0
MEAN	0	1	0
MEASURED	0	1	0
MEASUREMENTS	0	1	0
MEK	0	1	0
MEK1	0	1	0
MELLITUS	0	1	0
MESENCHYMAL	0	1	0
METABOLISM	0	1	0
METALLOPROTEINASE	1	1	0
METASTASIS	0	1	0
METHODS	0	1	0
MG	0	1	0
MHC	0	1	0
MICROSATELLITE	0	1	0
MIF	0	1	0
MIGRATION	0	1	0
MISMATCH	0	1	0
MITOCHONDRIA	0	1	0
MITOCHONDRIAL	0	1	0
MITOGEN	0	1	0
MLH1	0	1	0
ML	0	1	0
MMP	1	1	0
MMR	0	1	0
MOLECULE	0	1	0
MONOCLONAL	0	1	0
MONOCYTE	1	1	0
MORPHOGENETIC	0	1	0
MPS	0	1	0
MSH2	0	1	0
MSI	0	1	0
MTOR	0	1	0
MUSCLE	0	1	0
MYELIN	0	1	0
NADPH	0	1	0
NAD	0	1	0
N	0	1	0
NECROSIS	0	1	0
NEGATIVE	0	1	0
NEP	0	1	0
NEPHROPATHY	0	1	0
NERVOUS	0	1	0
NEURONAL	0	1	0
NEURONS	0	1	0
NEUTRAL	0	1	0
NEUTROPHIL	1	1	0
NF	0	1	0
NICOTINAMIDE	0	1	0
NITRIC	0	1	0
NONPOLYPOSIS	0	1	0
NON	0	1	0
NOS	0	1	0
OBJECTIVE	0	1	0
ONCOGENE	0	1	0
ONCOSTATIN	0	1	0
OVEREXPRESSION	0	1	0
OXIDASE	0	1	0
OXIDE	0	1	0
OXYGEN	0	1	0
P21	0	1	0
P27	0	1	0
P27KIP1	0	1	0
P38	0	1	0
P53	0	1	0
P63	0	1	0
P65	0	1	0
P70	0	1	0
P73	0	1	0
PAI	0	1	0
PA	0	1	0
PAPAIN	0	1	0
PAR	0	1	0
PATHWAYS	0	1	0
PATIENT	0	1	0
PCR	0	1	0
PDGF	0	1	0
PERIPHERAL	0	1	0
PGE2	0	1	0
PGE	0	1	0
PG	0	1	0
PHASE	0	1	0
PHENOTYPE	0	1	0
PHOSPHATE	0	1	0
PHOSPHATIDYLINOSITOL	0	1	0
PHOSPHOINOSITIDE	0	1	0
PHOSPHOLIPASE	0	1	0
PHOSPHORYLATED	0	1	0
PHOSPHORYLATION	0	1	0
PI3K	0	1	0
PLA	0	1	0
PLA2	0	1	0
PLASMA	0	1	0
PLASMINOGEN	0	1	0
PLATELET	0	1	0
POLYPOSIS	0	1	0
POSITIVE	0	1	0
PRESENTING	0	1	0
PROCOLLAGEN	0	1	0
PRODUCTION	0	1	0
PROGRESSION	0	1	0
PROLIFERATION	0	1	0
PROSTAGLANDIN	1	1	0
PRO	0	1	0
PROSTANOID	0	1	0
PROTEASE	1	1	0
PROTEINASE	1	1	0
PROTEINURIA	0	1	0
PROTEOGLYCAN	1	1	0
RAF	0	1	0
RAPAMYCIN	0	1	0
RAS	0	1	0
R	0	1	0
RATS	0	1	0
RECRUITMENT	0	1	0
REDUCTASE	1	1	0
REDUCTION	0	1	0
RELEASE	0	1	0
RENAL	0	1	0
REPAIR	0	1	0
RESPONSES	0	1	0
RIBOSOMAL	0	1	0
RICH	0	1	0
RISK	0	1	0
S100	0	1	0
S6	0	1	0
SCLEROSIS	0	1	0
SECRETED	0	1	0
SECRETORY	0	1	0
SELECTIVE	0	1	0
SERINE	0	1	0
SERUM	0	1	0
SETTING	0	1	0
SHOCK	0	1	0
SKELETAL	0	1	0
SKIN	0	1	0
SMAD2	0	1	0
SMAD3	0	1	0
SMAD4	0	1	0
SMAD6	0	1	0
SMAD	1	1	0
SMAD7	0	1	0
SMOOTH	0	1	0
SOLUBLE	0	1	0
SPECIMENS	0	1	0
SPORADIC	0	1	0
SQUAMOUS	0	1	0
SRC	0	1	0
STAINING	0	1	0
STAT	0	1	0
STAT1	0	1	0
STAT3	0	1	0
STATUS	0	1	0
STEROID	0	1	0
STIMULATED	0	1	0
STIMULATION	0	1	0
STRESS	0	1	0
SUBJECTS	0	1	0
SUBSTRATE	1	1	0
SUBTYPE	1	1	0
SUBUNIT	0	1	0
SULFATE	0	1	0
SUPERFAMILY	0	1	0
SUPPRESSOR	0	1	0
SUPRABASAL	0	1	0
SURVIVAL	0	1	0
SYNDROME	0	1	0
SYNTHASE	0	1	0
SYNTHESIS	0	1	0
TARGET	0	1	0
TELOPEPTIDE	0	1	0
TENASCIN	0	1	0
TERMINAL	0	1	0
TERNARY	0	1	0
TEST	0	1	0
TGF	0	1	0
THERAPY	0	1	0
THROMBIN	0	1	0
THROMBOSPONDIN	0	1	0
TIME	0	1	0
TIMP	0	1	0
TNF	0	1	0
TNFR	0	1	0
TRADD	0	1	0
TRAF1	0	1	0
TRAF2	0	1	0
TRAF6	0	1	0
TRAF	0	1	0
TRANSDUCER	0	1	0
TRANSDUCING	0	1	0
TRANSDUCTION	0	1	0
TRANSFORMING	0	1	0
TRANSGLUTAMINASE	0	1	0
TRANSLATION	0	1	0
TRANSPLANTATION	0	1	0
TREATED	0	1	0
TRYPSIN	0	1	0
TRYPTASE	0	1	0
TSP	0	1	0
TUMORS	0	1	0
TYROSINE	0	1	0
UNDER	0	1	0
UPAR	0	1	0
UP	0	1	0
UPA	0	1	0
UROKINASE	0	1	0
VASCULAR	0	1	0
VEGF	0	1	0
VENOM	0	1	0
VERSICAN	0	1	0
VIA	0	1	0
VI	0	1	0
VIRUS	0	1	0
WESTERN	0	1	0
WHO	0	1	0
WOMEN	0	1	0
WORTMANNIN	0	1	0
X	0	1	0
YEARS	0	1	0
ZINC	0	1	0
