# Supplementary material for: GenCLiP: a software program for clustering gene lists by literature profiling and constructing gene co-occurrence networks related to custom keywords
Source: BMC Bioinformatics. 2008 Jul 13;9:308. doi: 10.1186/1471-2105-9-308 (PMC2483997; doi:10.1186/1471-2105-9-308)
Supplement: Additional file 8 — The auto-extracted keyword list for the negative control genes. The data contains a group of keywords auto-extracted from the literature pertaining to each of the 232 negative control genes with default setting. [file 1471-2105-9-308-S8.xls]

Keywords	Plural Flag	Weight	Synonym Flag
05	0	1	0
12	0	1	0
13	0	1	0
14	0	1	0
15	0	1	0
16	0	1	0
17	0	1	0
19	0	1	0
1A	0	1	0
1B	0	1	0
30	0	1	0
9	0	1	0
A1	0	1	0
A2	0	1	0
ACTIN	0	1	0
ACTIVATED	0	1	0
ACTIVATE	0	1	0
ACTIVATING	0	1	0
ACTIVATOR	0	1	0
ACTIVITIES	0	1	0
ACUTE	0	1	0
ACYL	0	1	0
ADAPTOR	0	1	0
ADENOSINE	0	1	0
ADHESION	0	1	0
ADMINISTRATION	0	1	0
ADP	0	1	0
AGE	0	1	0
AGONIST	0	1	0
AKT	0	1	0
ALCOHOL	0	1	0
ALLELE	1	1	0
AML	0	1	0
ANHYDRASE	0	1	0
ANION	0	1	0
ANTAGONIST	1	1	0
ANTI	0	1	0
ANTIGEN	1	1	0
ANTIOXIDANT	0	1	0
ANXIETY	0	1	0
APICAL	0	1	0
AP	0	1	0
APOLIPOPROTEIN	0	1	0
APOPTOSIS	0	1	0
ARABIDOPSIS	0	1	0
ARACHIDONIC	0	1	0
ARF1	0	1	0
ARF	0	1	0
ARGININE	0	1	0
ASSEMBLY	0	1	0
ASSOCIATES	0	1	0
ATPASE	0	1	0
ATP	0	1	0
AUTOIMMUNE	0	1	0
AUTOSOMAL	0	1	0
BACKGROUND	0	1	0
BACTERIAL	0	1	0
BASIC	0	1	0
BCL	0	1	0
BETA	0	1	0
BIOGENESIS	0	1	0
BLOOD	0	1	0
BODIES	0	1	0
BONE	0	1	0
BOUND	0	1	0
BOVINE	0	1	0
BOX	0	1	0
BRANCHED	0	1	0
BREAST	0	1	0
BREFELDIN	0	1	0
C1Q	0	1	0
CA2	0	1	0
CADHERIN	0	1	0
CADMIUM	0	1	0
CALCIUM	0	1	0
CAMP	0	1	0
CANCER	0	1	0
CARBONIC	0	1	0
CARCINOMA	1	1	0
CARDIAC	0	1	0
CARGO	0	1	0
CARRIER	0	1	0
CARTILAGE	0	1	0
CASE	1	1	0
CASEIN	0	1	0
CA	1	1	0
CATALYTIC	0	1	0
CATENIN	0	1	0
CATHEPSIN	1	1	0
CAUSED	0	1	0
CD	0	1	0
CD4	0	1	0
CD8	0	1	0
CDK2	0	1	0
CENTRAL	0	1	0
CEREVISIAE	0	1	0
CHANNEL	1	1	0
CHAPERONE	0	1	0
CHEMOKINES	0	1	0
CHLORIDE	0	1	0
CHOLESTEROL	0	1	0
CHROMOSOMAL	0	1	0
CHRONIC	0	1	0
CIS	0	1	0
CK	0	1	0
CLAMP	0	1	0
CLASS	0	1	0
CLATHRIN	0	1	0
CLC	0	1	0
CLEAVAGE	0	1	0
CL	0	1	0
CLINICAL	0	1	0
COACTIVATOR	0	1	0
COATED	0	1	0
COAT	0	1	0
COA	0	1	0
CODON	1	1	0
COFACTOR	0	1	0
COILED	0	1	0
COLI	0	1	0
COLLAGEN	0	1	0
COMPLEMENT	0	1	0
COMPLEXES	0	1	0
COMPONENTS	0	1	0
CONCENTRATION	1	1	0
CONCLUSION	0	1	0
CONDUCTANCE	0	1	0
CONJUGATING	0	1	0
CONTROLS	0	1	0
COPPER	0	1	0
COUPLED	0	1	0
CO	0	1	0
COX	0	1	0
COX17	0	1	0
CTL	0	1	0
CURRENT	1	1	0
CU	0	1	0
CXC	0	1	0
CYCLE	0	1	0
CYCLIC	0	1	0
CYCLIN	0	1	0
CYCLOPHILIN	0	1	0
CYCLOSPORIN	0	1	0
CYSTEINE	0	1	0
CYTOCHROME	0	1	0
CYTOKINE	0	1	0
CYTOPLASMIC	0	1	0
CYTOSKELETAL	0	1	0
CYTOSKELETON	0	1	0
CYTOTOXIC	0	1	0
DAMAGE	0	1	0
DAY	1	1	0
DEAMINASE	0	1	0
D	0	1	0
DEATH	0	1	0
DEFICIENCY	0	1	0
DEFICIENT	0	1	0
DEGRADATION	0	1	0
DEHYDROGENASE	1	1	0
DENDRITIC	0	1	0
DENSITY	0	1	0
DEPENDENT	0	1	0
DEPHOSPHORYLATION	0	1	0
DERIVED	0	1	0
DEVELOPING	0	1	0
DIABETES	0	1	0
DICKKOPF	0	1	0
DKK	0	1	0
DKK1	0	1	0
DOMINANT	0	1	0
DOPAMINE	0	1	0
DOSE	0	1	0
DOUBLE	0	1	0
DOWN	0	1	0
DOWNSTREAM	0	1	0
DROSOPHILA	0	1	0
DR	0	1	0
DRUG	0	1	0
DYNACTIN	0	1	0
DYNEIN	0	1	0
DYSFUNCTION	0	1	0
DYSPLASIA	0	1	0
E1	0	1	0
E2	0	1	0
E3	0	1	0
EFFECTOR	0	1	0
ELEGANS	0	1	0
ELEMENT	1	1	0
ELEVATED	0	1	0
EMBRYONIC	0	1	0
ENCODED	0	1	0
ENDOCYTIC	0	1	0
ENDOCYTOSIS	0	1	0
ENDONUCLEASE	0	1	0
END	0	1	0
ENDOPLASMIC	0	1	0
ENDOSOMES	0	1	0
ENDOTHELIAL	0	1	0
ENERGY	0	1	0
ENHANCER	0	1	0
ENZYMES	0	1	0
EPIDERMAL	0	1	0
EPIDERMIS	0	1	0
EPIPHYSEAL	0	1	0
EPITHELIAL	0	1	0
ERYTHROID	0	1	0
ER	0	1	0
ESCHERICHIA	0	1	0
ETHANOL	0	1	0
EUKARYOTIC	0	1	0
EXCHANGE	0	1	0
EXCISION	0	1	0
EXERCISE	0	1	0
EXPERIMENTAL	0	1	0
EXPRESSING	0	1	0
FAILURE	0	1	0
FATTY	0	1	0
FAT	0	1	0
FIBROBLAST	0	1	0
FILAMENT	1	1	0
FINGER	0	1	0
FK506	0	1	0
FKBP	0	1	0
FLAP	0	1	0
FLOW	0	1	0
F	0	1	0
FOLDING	0	1	0
FOREBRAIN	0	1	0
FREQUENCY	0	1	0
FUSION	0	1	0
G1	0	1	0
G2	0	1	0
GALACTOKINASE	0	1	0
GALACTOSE	0	1	0
GAMMA	0	1	0
GASTRIC	0	1	0
GENOME	0	1	0
GENOTYPE	1	1	0
GLUCOSE	0	1	0
GLUTATHIONE	0	1	0
GLYCOGEN	0	1	0
GLYCOPROTEIN	1	1	0
GLYCOSYLATION	0	1	0
GOLGIN	0	1	0
GOLGI	0	1	0
GP	0	1	0
GRANULES	0	1	0
GROUP	0	1	0
GTPASE	1	1	0
GTP	0	1	0
GUANINE	0	1	0
HAIR	0	1	0
HEALTHY	0	1	0
HEART	0	1	0
HEAT	0	1	0
HEAVY	0	1	0
HEMATOPOIETIC	0	1	0
HEME	0	1	0
HEPARIN	0	1	0
HEPATIC	0	1	0
HERPES	0	1	0
HISTOCOMPATIBILITY	0	1	0
HISTONE	0	1	0
HLA	0	1	0
HMG	0	1	0
HOMEOBOX	0	1	0
H	0	1	0
HOMEODOMAIN	0	1	0
HORMONE	0	1	0
HOX	0	1	0
HYDROXY	0	1	0
HYPOXIA	0	1	0
IDENTIFICATION	0	1	0
IFN	0	1	0
III	0	1	0
IKAPPAB	0	1	0
IL	0	1	0
IMMUNE	0	1	0
IMMUNOFLUORESCENCE	0	1	0
IMMUNOGLOBULIN	0	1	0
IMMUNOTHERAPY	0	1	0
IMPORT	0	1	0
INDUCE	1	1	0
INDUCIBLE	0	1	0
INDUCTION	0	1	0
INFARCTION	0	1	0
INFECTION	0	1	0
INFLAMMATORY	0	1	0
INHIBITOR	1	1	0
INITIATION	0	1	0
INJECTION	0	1	0
INJURY	0	1	0
INNER	0	1	0
INSULIN	0	1	0
INTEGRIN	0	1	0
INTERACT	1	1	0
INTERACTING	0	1	0
INTERACTIONS	0	1	0
INTERFERON	0	1	0
INTERLEUKIN	0	1	0
INTERMEDIATE	0	1	0
INTRACELLULAR	0	1	0
IRON	0	1	0
ISOFORM	1	1	0
ISOMERASE	0	1	0
JUNCTION	1	1	0
KAPPA	0	1	0
KAPPAB	0	1	0
K	0	1	0
KDA	0	1	0
KERATINOCYTES	0	1	0
KG	0	1	0
KINASES	0	1	0
LACTATE	0	1	0
LEFT	0	1	0
LEUCINE	0	1	0
LEUKEMIA	1	1	0
LEUKOTRIENE	0	1	0
LIGAND	1	1	0
L	0	1	0
LIGASE	0	1	0
LIGHT	0	1	0
LIKE	0	1	0
LINEAGE	0	1	0
LINKED	0	1	0
LIPID	0	1	0
LIPOPROTEIN	0	1	0
LIPOXYGENASE	0	1	0
LOCALIZATION	0	1	0
LONG	0	1	0
LOX	0	1	0
LUNG	0	1	0
LYMPHOBLASTIC	0	1	0
LYMPHOCYTE	1	1	0
LYMPHOMA	0	1	0
LYSOSOMAL	0	1	0
LYSOSOME	1	1	0
MACROPHAGES	0	1	0
MAGE	0	1	0
MANNOSE	0	1	0
MARKER	1	1	0
MARROW	0	1	0
MATRIX	0	1	0
MEAN	0	1	0
MED	0	1	0
MEDIUM	0	1	0
MELANOMA	0	1	0
MEMBRANES	0	1	0
METABOLIC	0	1	0
METABOLISM	0	1	0
METAL	1	1	0
METALLOTHIONEIN	1	1	0
METASTATIC	0	1	0
METHODS	0	1	0
METHYL	0	1	0
MG	0	1	0
MHC	0	1	0
MICROSCOPY	0	1	0
MICROTUBULE	1	1	0
MIGRATION	0	1	0
MINUS	0	1	0
MITOCHONDRIAL	0	1	0
MITOCHONDRIA	0	1	0
MITOGEN	0	1	0
MITOSIS	0	1	0
MITOTIC	0	1	0
ML	0	1	0
MOLECULE	0	1	0
MONOCLONAL	0	1	0
MONOPHOSPHATE	0	1	0
MORPHOGENETIC	0	1	0
MOTIF	0	1	0
MOTOR	0	1	0
MOVEMENT	0	1	0
MPS	0	1	0
MT1	0	1	0
MT	1	1	0
MUCOPOLYSACCHARIDOSIS	0	1	0
MURINE	0	1	0
MUSCLE	1	1	0
MUTANTS	0	1	0
MYELOID	0	1	0
MYOCARDIAL	0	1	0
MYOSIN	0	1	0
NECROSIS	0	1	0
NEGATIVE	0	1	0
NERVE	0	1	0
NERVOUS	0	1	0
NEURAL	0	1	0
NEURONAL	0	1	0
NEURONS	0	1	0
N	0	1	0
NEUTROPHIL	1	1	0
NF	0	1	0
NG	0	1	0
NITRIC	0	1	0
NON	0	1	0
NUCLEOSIDE	0	1	0
NUCLEUS	0	1	0
OH	0	1	0
OPERON	0	1	0
ORGANELLES	0	1	0
OVEREXPRESSED	0	1	0
OVEREXPRESSION	0	1	0
OXIDASE	0	1	0
OXIDATION	0	1	0
OXIDATIVE	0	1	0
OXIDE	0	1	0
OXYGEN	0	1	0
P50	0	1	0
P60	0	1	0
PAPAIN	0	1	0
PATCH	0	1	0
PATHWAYS	0	1	0
PBX1	0	1	0
PBX	0	1	0
PCR	0	1	0
PDZ	0	1	0
PEPTIDES	0	1	0
PEPTIDYL	0	1	0
PERIPHERAL	0	1	0
PEROXIDASE	0	1	0
PH	0	1	0
PHASE	0	1	0
PHENOTYPE	0	1	0
PHOSPHATASE	1	1	0
PHOSPHATE	0	1	0
PHOSPHATIDYLINOSITOL	0	1	0
PHOSPHOPROTEIN	0	1	0
PHOSPHORYLATED	0	1	0
PHOSPHORYLATION	0	1	0
PHOTORECEPTOR	0	1	0
PI3K	0	1	0
PITUITARY	0	1	0
PLASMA	0	1	0
PLATELET	0	1	0
POLYMERASE	0	1	0
POLYMORPHISM	1	1	0
POLYPEPTIDE	0	1	0
POOL	0	1	0
PORE	0	1	0
POSITIVE	0	1	0
POTASSIUM	0	1	0
PPIASE	0	1	0
PRE	0	1	0
PROCESSING	0	1	0
PRODUCTION	0	1	0
PROGENITOR	0	1	0
PROGRESSION	0	1	0
PROLIFERATION	0	1	0
PROLINE	0	1	0
PRO	0	1	0
PROLYL	0	1	0
PROTEASE	1	1	0
PROTEASOME	0	1	0
PROTEINASE	1	1	0
PROTEOLYSIS	0	1	0
PTP	1	1	0
PURINE	0	1	0
PYRUVATE	0	1	0
RAD	0	1	0
RAF	0	1	0
RAS	0	1	0
RATS	0	1	0
REACTIVE	0	1	0
RECESSIVE	0	1	0
RECOGNIZED	0	1	0
RECOMBINANT	0	1	0
RECTIFYING	0	1	0
REDUCTASE	0	1	0
RELEASE	0	1	0
RENAL	0	1	0
REPAIR	0	1	0
REPLICATION	0	1	0
REPRESSION	0	1	0
REPRESSOR	0	1	0
RESISTANCE	0	1	0
RESPIRATORY	0	1	0
RESPONSES	0	1	0
RESTRICTED	0	1	0
RETICULUM	0	1	0
RETINAL	0	1	0
RETINA	0	1	0
RETINOL	0	1	0
REVERSE	0	1	0
RHO	0	1	0
RIBOSOMAL	0	1	0
RIBOSOME	0	1	0
RIBOSYLATION	0	1	0
RICH	0	1	0
RING	0	1	0
RISK	0	1	0
RP	0	1	0
RT	0	1	0
SACCHAROMYCES	0	1	0
SAMPLES	0	1	0
SCF	0	1	0
SCO1	0	1	0
SCO2	0	1	0
SECRETED	0	1	0
SECRETION	0	1	0
SELECTIVE	0	1	0
SELENOCYSTEINE	0	1	0
SENSITIVE	0	1	0
SER	0	1	0
SERINE	0	1	0
SERUM	0	1	0
SEVERE	0	1	0
SEXUAL	0	1	0
SHORT	0	1	0
SIGNALLING	0	1	0
SIMPLEX	0	1	0
SKELETAL	0	1	0
SKIN	0	1	0
SOMATOSTATIN	0	1	0
SPECIES	0	1	0
SPECIFICATION	0	1	0
SPINDLE	0	1	0
SPLICING	0	1	0
SRC	0	1	0
STEM	0	1	0
STEROL	0	1	0
STIMULATED	0	1	0
STIMULATION	0	1	0
STORAGE	0	1	0
STRAINS	0	1	0
STRAND	0	1	0
STRESS	0	1	0
STRUCTURES	0	1	0
SUBSTRATE	1	1	0
SUBUNIT	1	1	0
SULFATE	0	1	0
SUPERFAMILY	0	1	0
SUPEROXIDE	0	1	0
SUPPRESSOR	0	1	0
SURVIVAL	0	1	0
SYNAPTIC	0	1	0
SYNDROME	0	1	0
SYNTHASE	0	1	0
SYNTHESIS	0	1	0
SYNTHETASE	0	1	0
T4	0	1	0
TARGET	1	1	0
TASK	0	1	0
TERMINAL	0	1	0
TESTIS	0	1	0
TGF	0	1	0
THERAPY	0	1	0
THREONINE	0	1	0
TIGHT	0	1	0
TIME	0	1	0
TNF	0	1	0
TRAFFICKING	0	1	0
TRANSDUCTION	0	1	0
TRANSFER	0	1	0
TRANSFORMING	0	1	0
TRANSLATION	0	1	0
TRANSLOCATION	0	1	0
TRANS	0	1	0
TRANSMEMBRANE	0	1	0
TRANSPLANTATION	0	1	0
TRANSPORT	0	1	0
TRANSPORTER	1	1	0
TREATED	0	1	0
TRNA	0	1	0
TROPONIN	0	1	0
TUBULIN	0	1	0
TUMORS	0	1	0
TYPING	0	1	0
TYROSINE	0	1	0
UBIQUITINATION	0	1	0
UBIQUITIN	0	1	0
UPSTREAM	0	1	0
UPTAKE	0	1	0
VACCINATION	0	1	0
VACCINE	0	1	0
V	0	1	0
VASCULAR	0	1	0
VENTRICULAR	0	1	0
VESICLE	1	1	0
VIRUS	0	1	0
VOLTAGE	0	1	0
VOLUME	0	1	0
WHOLE	0	1	0
WILD	0	1	0
WNT	0	1	0
XII	0	1	0
X	0	1	0
ZINC	0	1	0
ZN	0	1	0
ZO	0	1	0
